# Supplementary material for: Putative Prostate Cancer Risk SNP in an Androgen Receptor‐Binding Site of the Melanophilin Gene Illustrates Enrichment of Risk SNPs in Androgen Receptor Target Sites
Source: Hum Mutat. 2015 Oct 19;37(1):52–64. doi: 10.1002/humu.22909 (PMC4715509; doi:10.1002/humu.22909)
Supplement: Supplementary file 2 — Table s1 [file HUMU-37-52-s002.xlsx]

## Sheet: Supp. Table S1
Gene	Chr	p_BH_8h	p_BH_24h	Regul.	ARBS
A1CF	10	0.000341731	0.4	down	+
AASS	7	1.35e-05	1.14e-08	up	+
AATF	17	0.000514091	0.0885	down	+
ABAT	16	0.0119137	0.000302593	up	+
ABCA1	9	0.00753002	0.000171219	down	+
ABCA5	17	0.00523	0.000289	up	+
ABCB8	7	1.82	0.00165	up	+
ABCC1	16	0.0391848	0.0003806	up	+
ABCC8	11	0.0565	5.05e-05	up	+
ABCE1	4	0.00256336	0.000369543	down
ABCG1	21	0.0187133	0.00179583	up	+
ABHD12	20	0.899	1.45e-05	up	+
ABHD4	14	0.000737391	0.00106627	up	+
ABHD6	3	3.78	5.25e-05	up	+
ABTB2	11	0.0144809	0.000116596	down	+
ACAA1	3	0.000611218	0.00101026	up	+
ACAD8	11	3.47	4.67e-05	up	+
ACBD3	1	0.00309888	0.123	up
ACCN3	7	0.0211043	0.0422585	up	+
ACCSL	11	1.45e-05	0.00156588	up
ACOT9	X	0.00972349	0.000167788	up
ACOX3	4	0.0114225	0.00050432	up	+
ACP6	1	0.000156922	0.000143	down	+
ACPP	3	0.000566	5.44	down	+
ACSL1	4	7.45	1.43	up	+
ACSL3	2	0.00855095	0.0649	up	+
ACVR1	2	2.23	0.525	up	+
ADAM10	15	0.0455223	1.61	up	+
ADAM15	1	0.00967514	0.0312479	up	+
ADAM7	8	0.0192577	0.188	down	+
ADARB2	10	0.0426	0.000742999	up	+
ADAT2	6	4.7	0.000681	down
ADCY1	7	0.00100657	0.068	down	+
ADCY3	2	0.00588127	0.000153	down
ADD2	2	0.00363376	4.43e-07	down	+
ADH1B	4	0.0071268	0.000183923	down
ADH1C	4	0.0071268	0.000183923	down
ADRA2A	10	0.000819526	5.4e-05	up	+
AFAP1	4	0.00212	0.0352188	up	+
AFF1	4	5.06	0.0196	down	+
AFF3	2	1.45e-05	0.000352638	up	+
AFF4	5	0.00428	0.0129	up	+
AFMID	17	0.0436	0.165	up	+
AFTPH	2	0.0137566	0.0346	up	+
AGPAT6	8	0.000133	4.44e-07	up	+
AGPS	2	0.00543513	0.00486418	up	+
AGR2	7	0.000121	2.19e-06	up	+
AGTR1	3	0.00206	2.13	down	+
AHNAK2	14	0.0278361	5	down	+
AIDA	1	0.0135057	4.98	down	+
AIM1	6	0.000136098	1.31	down	+
AK2	1	0.00103979	0.0174568	down	+
AK5	1	0.00277305	0.75	down	+
AKAP12	6	0.000992284	0.0051238	up	+
AKAP13	15	3.78e-05	0.000140043	up	+
ALAS1	3	0.0390077	0.00141061	up
ALDH1A3	15	7.92	0.0315	up	+
ALDH1B1	9	0.0467	0.000178	down	+
ALDH5A1	6	0.00593823	0.316	down	+
ALG2	9	0.000256995	1.32	up
ALK	2	0.0143711	0.0111685	up	+
ALKBH2	12	0.0193629	0.00551	down	+
ALOXE3	17	0.00155311	0.000183054	up	+
AMACR	5;5	0.00146145	0.000730083	down	+
AMBRA1	11	0.00544192	0.0159276	up	+
AMIGO2	12	0.00024954	3.7	down
AMOTL1	11	0.00169236	0.0388017	up	+
AMPD2	1	4.7	0.000854932	down	+
ANAPC1	2	0.0216566	1.05	down	+
ANGEL1	14	0.54	0.000788	down
ANKRD11	16	0.00722326	0.0013524	up	+
ANKRD13A	12	0.459	4.58	down	+
ANKRD13B	17	0.000155484	0.0192	down	+
ANKRD16	10	0.00133995	0.0329	down	+
ANKRD18B	9	0.000175471	0.00128	down	+
ANKRD26	10	2.38e-05	0.0508	down	+
ANKRD36	2	0.00123335	1.47e-07	down	+
ANKRD36B	2	0.0059215	0.0373	down	+
ANKRD37	4	0.0492178	0.946	up	+
ANKRD46	8	0.0371	0.000194747	down	+
ANKRD50	4	0.00613	0.047	down	+
ANKS1B	12	0.00341639	5.9e-05	down	+
ANXA2	15	0.000239	2.8e-05	up	+
AP1AR	4	0.000550072	0.000265884	down
AP1G1	16	0.0290343	0.0398	up	+
AP1S3	2	0.00658144	2.54e-07	up	+
AP2B1	17	0.925	0.0268161	up	+
AP3S1	5	6.06e-05	0.00057766	up	+
AP4E1	15	0.00427732	0.00405106	up	+
APPBP2	17	0.000792339	0.0563	up	+
APPL1	3	0.000289232	9.33e-06	down	+
AQP3	9	0.836	5.07e-05	up	+
AR	X	0.0169473	0.00343	down	+
ARCN1	11	0.00141	0.0162	up	+
ARF4	3	0.00127476	1.15e-05	up	+
ARFGEF2	20	4.56	1.42e-05	up	+
ARGLU1	13	0.00341639	0.00103557	down	+
ARHGAP20	11	0.047603	5.82	down	+
ARHGAP26	5	9.41e-05	5.5e-06	up	+
ARHGAP28	18	0.0048281	0.0419565	down	+
ARHGEF17	11	0.00268594	0.00165	down	+
ARHGEF2	1	0.00235182	0.00223	down
ARHGEF3	3	0.0201706	0.032325	down	+
ARHGEF9	X	0.00658144	6.22	down	+
ARL13B	3	0.0121799	3.52	up	+
ARNTL	11	0.000442118	0.0122453	up	+
ARRB1	11	0.00124	0.337	down	+
ARRB2	17	0.849	2.76	down	+
ARSA	22	0.00171174	0.159	up	+
ARSD	X	0.0227538	8.14	down
ASPH	8	0.00569149	0.000201	down	+
ASTN2	9	0.00750963	0.171	down	+
ATE1	10	0.0485	0.117	up	+
ATF7IP	12	0.00137041	0.00251358	down	+
ATG2B	14	0.000356936	0.00111907	down	+
ATG3	3	0.0130993	0.0162168	down	+
ATG4B	2	0.0536	0.000907668	up	+
ATIC	2	0.000488996	5.36e-08	down
ATM	11	0.0120287	0.00957	down	+
ATOH8	2	0.000166606	0.000339149	up	+
ATP10A	15	0.00318	0.000367546	up	+
ATP11B	3	0.00492524	0.0079	up	+
ATP1A1	1	0.886	1.14e-05	up	+
ATP1B1	1	0.000284196	0.137	up	+
ATP2B1	12	0.00115826	0.00108	down	+
ATP6V1C1	8	0.000385279	0.024937	up	+
ATP6V1G1	9	0.0143711	0.000127369	up	+
ATP7B	13	1.45e-05	1.44e-05	up	+
ATP8A1	4	0.000488996	0.00217	down	+
ATXN7L2	1	0.0283642	0.00231879	down
AUTS2	7	0.834	5.33e-05	up	+
AZGP1	7	0.0307531	0.00391	up	+
B2M	15	0.00988876	1.44e-05	up	+
B3GALNT2	1	0.0122759	7.74	down
B3GALT2	1	0.0244	0.474	down
B3GAT1	11	0.000138784	4.8	up	+
B3GNT1	11	0.00124472	0.034	down	+
B3GNT2	2	3.28	0.000102	up
B4GALNT3	12	0.0604	0.000658082	up	+
B4GALT3	1	0.0144733	0.00490249	down
B4GALT4	3	0.000881721	0.000165462	up
BAG3	10	0.000292382	0.000215295	up	+
BAHD1	15	0.00893413	0.932	up	+
BAIAP2	17	0.346	0.0232435	up	+
BAZ1A	14	0.00441356	0.021491	down	+
BAZ2B	2	0.00301847	0.0394026	down	+
BBX	3	0.00913	0.0452845	up	+
BCAM	19	0.0270083	0.00545371	down	+
BCAR3	1	0.00423119	0.00030312	up	+
BCL11A	2	0.00299442	3.51e-05	down	+
BCL2L1	20	0.00215055	0.00023	up	+
BCL7B	7	0.0321305	0.0112432	up	+
BCL9	1	9.19	0.00414373	down	+
BCMO1	16	0.000335477	0.000175098	down
BEND3	6	0.511	1.02e-06	down	+
BET1	7	0.000987386	0.531	up
BFSP1	20	0.0111164	4.38	down	+
BHLHA15	7	0.0382833	0.0098	up	+
BHLHE41	12	0.000698581	0.0158715	down	+
BICD1	12	0.451	0.0497904	down	+
BID	22	0.0354428	0.000244543	down
BIVM	13	0.000503403	4.06e-08	down
BMP2K	4	0.0476961	0.000129037	down
BMX	X	0.00043729	1.07e-06	down	+
BNC2	9	0.014579	0.00164278	down	+
BOC	3	0.604	0.00748911	up	+
BOD1	5	0.0143883	0.0499	down
BSPRY	9	0.0407176	0.975	up	+
BTBD2	19	0.00773284	8.9e-08	down	+
BTG2	1	0.00336878	0.000807688	down	+
BTN3A1	6	0.0348695	0.000215295	down
BTN3A3	6	0.0293566	0.000106907	down	+
BVES	6	0.000294	6.73e-07	up	+
BYSL	6	0.00132982	0.0301846	down
C10orf118	10	0.0380127	0.00323	up	+
C10orf137	10	0.000630677	1.09	down	+
C10orf2	10	0.000147083	1.58	down
C11orf54	11	2.57	1.46e-07	up	+
C11orf67	11	0.0121177	0.00191	down	+
C11orf80	11	0.000550255	0.00155782	down	+
C11orf92	11	0.0435702	0.00412	down
C12orf11	12	9.08	4.5e-05	down	+
C12orf23	12	3.72	0.107	up
C12orf24	12	0.00237988	1.66e-06	down	+
C12orf29	12	0.00591385	0.188	down
C12orf35	12	0.0137065	0.00212532	down	+
C12orf56	12	0.025424	0.00130124	down	+
C12orf66	12	0.0112	1.7e-05	down
C12orf76	12	0.0270679	0.000498429	down
C13orf1	13	0.0257736	0.0191725	up	+
C14orf126	14	0.00468359	3.26e-06	down
C14orf129	14	0.036146	0.0155	up	+
C14orf135	14	0.000116606	0.0227	down	+
C14orf143	14	0.0132529	0.233	down	+
C14orf149	14	0.00866277	0.00801869	down	+
C14orf25	14	7.05e-08	1.98e-07	down	+
C14orf93	14	0.0324187	0.0426	down	+
C15orf39	15	0.00888827	9	down	+
C16orf57	16	0.00464658	0.131	up	+
C16orf7	16	0.0872	0.0367786	up	+
C17orf62	17	0.0296486	0.00127	up
C17orf75	17	0.0425276	0.000141	down	+
C17orf79	17	0.000185	0.000144708	up	+
C18orf1	18	1.45e-05	0.000203364	up	+
C18orf22	18	0.0431331	0.451	down	+
C18orf45	18	0.00010577	0.0248	down	+
C18orf8	18	0.0470328	0.136	up
C19orf2	19	0.000176609	0.00996	down	+
C19orf61	19	0.0121048	0.0014127	down	+
C1QTNF3	5	0.00146145	0.000730083	down	+
C1orf107	1	0.000227315	2.61	down	+
C1orf124	1	0.00198053	0.000706443	up	+
C1orf168	1	0.000334888	0.0003442	down	+
C1orf183	1	0.00401826	1.19	up	+
C1orf21	1	0.00256149	0.0455911	up	+
C1orf26	1	0.000239	1.4e-07	up	+
C1orf31	1	0.0259461	0.00113581	up	+
C1orf57	1	0.00778584	0.000796	down
C1orf58	1	0.000652756	7.18	down	+
C1orf83	1	0.00145216	0.0156086	down
C1orf88	1	0.00310512	0.000798853	up	+
C1orf9	1	0.811	0.000184	up	+
C20orf24	20	0.030807	0.0558	up	+
C20orf94	20	0.0413061	0.000796296	down	+
C21orf34	21	0.00121966	0.37	down	+
C21orf63	21	0.0028099	0.0259407	up	+
C22orf28	22	0.00626113	0.0238543	up	+
C2orf15	2	0.0333412	0.000863	down
C2orf44	2	0.000398127	0.000568	down	+
C2orf76	2	0.0312969	6.91	up	+
C3orf23	3	0.189	0.679	down	+
C3orf25	3	0.00217742	4.62e-05	up	+
C3orf31	3	0.00214947	0.166	down	+
C3orf57	3	0.00924913	8.78	down	+
C3orf63	3	0.0155431	0.00135191	down	+
C4orf43	4	0.0305679	0.000619395	down	+
C5orf24	5	0.00105805	0.00039133	down
C5orf30	5	0.827	0.0276	down
C5orf32	5	0.00904	0.0684	up	+
C5orf42	5	0.000346394	1.15e-05	down	+
C5orf45	5	0.000504728	0.00329	down	+
C5orf56	5	0.0200467	0.00280737	down
C6orf106	6	0.00151	0.135	up	+
C6orf168	6	0.0184138	0.0124	down
C6orf204	6	0.195	1.43e-06	down	+
C6orf81	6	0.036	0.000125	up	+
C8orf33	8	0.0119201	2.76	up	+
C8orf34	8	0.000436108	0.0201	down	+
C8orf38	8	0.0102005	3.52	down	+
C8orf76	8	0.00164241	0.00134474	up	+
C9orf114	9	0.0404945	0.0461284	down	+
C9orf119	9	0.0356503	0.681	up
C9orf152	9	0.0192074	0.00496978	up	+
C9orf21	9	0.0336164	0.0172558	up	+
C9orf72	9	0.000125507	0.04037	up	+
C9orf80	9	0.0659	0.0404395	up	+
CA12	15	0.0299	1.93e-06	up	+
CABC1	1	2.44	0.00044231	down	+
CABLES1	18	0.129	0.000367143	down	+
CACNA1D	3	0.0374441	7.55	down	+
CALU	7	0.0392857	0.000759	up	+
CAMK2B	7	0.00542625	0.000828	down	+
CAMK2G	10	0.0423564	0.00286	down
CAMKV	3	0.000647668	0.282	down
CAMLG	5	0.00149814	6.65e-07	down
CANT1	17	0.0404945	0.000797	up	+
CAP1	1	0.000126477	0.188	up	+
CAPN5	11	0.532	6.55e-05	down	+
CAPZB	1	0.000987386	0.00222	up	+
CARM1	19	0.0171971	0.0817	down	+
CARS2	13	0.00915787	0.00126	down	+
CASC3	17	0.0384654	8.21	down	+
CASD1	7	0.00120764	5.24e-05	up	+
CASKIN1	16	0.000329027	0.393	down	+
CASP2	7	0.00384114	0.000163	down	+
CASP8	2	0.0298827	0.000383018	down	+
CBFA2T2	20	0.509	0.00142167	down	+
CBFB	16	0.00130639	6.45e-07	up	+
CBLL1	7	4.49	0.000194812	up	+
CBR4	4	0.0663	1.84e-06	down	+
CBX4	17	0.0649	0.445	up	+
CC2D1B	1	0.00173125	0.00049963	up	+
CC2D2A	4	0.00602563	8.44e-05	down
CCDC101	16	0.00307983	4.06e-08	down	+
CCDC110	4	0.00936	3.25	down	+
CCDC126	7	5.58	0.0352123	up
CCDC14	3	0.00632187	9.33e-06	down	+
CCDC22	X	0.0140385	0.00139288	up	+
CCDC28B	1	0.0383627	0.0339117	down	+
CCDC45	17	0.0381209	3.43e-05	down	+
CCDC50	3	0.0160618	0.00558	down	+
CCDC53	12	0.00323708	0.000203546	up	+
CCDC57	17	0.00099177	0.0713	up	+
CCDC76	1	0.0120505	0.000153288	down	+
CCDC78	16	0.0283145	0.000403098	down	+
CCDC82	11	0.0459845	0.0262581	up	+
CCDC83	11	0.00433467	1.5	down	+
CCDC88C	14	0.00541896	0.000174192	down	+
CCNG2	4	0.0362059	0.000116396	down
CCNH	5	0.00228	5.58e-07	down
CCNYL1	2	0.000378772	0.00219985	up	+
CCT6B	17	0.0488033	0.0131673	down	+
CD47	3	0.000819255	0.000107483	down	+
CD52	1	0.00113064	0.0848	up
CD97	19	0.000467358	1.38	down
CDC42SE2	5	0.00256	0.121	down	+
CDCP1	3	0.00195	0.000199852	up	+
CDH10	5	0.000486	0.00464	down
CDH26	20	0.000179012	0.0216	down	+
CDH3	16	0.0370269	1.22	down	+
CDH7	18	0.384	0.000477	down	+
CDHR1	10	0.0145724	0.0219	down
CDK14	7	0.000624207	0.738	down
CDK16	X	0.0105292	0.0308611	up
CDK2AP2	11	0.00112865	0.00151	up	+
CDNF	10	0.0346843	0.000626569	down
CDON	11	0.000314343	1.22e-05	down	+
CDV3	3	0.00773284	0.00818634	down	+
CEBPD	8	0.00878	1.58e-06	up	+
CEBPZ	2	0.0163434	0.0383135	down
CEP250	20	0.0223267	0.00112758	down	+
CEP290	12	0.0161865	0.000407281	down
CEP57	11	0.0216094	2.16	down	+
CEP68	2	0.0132848	3.76e-07	down	+
CES2	16	0.0305679	0.000390653	down	+
CES8	16	0.000389884	1.89e-05	up	+
CHAC2	2	0.0120097	1.09	down
CHGA	14	0.00114674	6.64e-08	up	+
CHIA	1	0.00347	1.21e-08	up	+
CHKA	11	0.595	3.19	up	+
CHL1	3	0.000594287	0.461	down	+
CHMP4C	8	0.000402851	0.0059166	down	+
CHPF2	7	0.00199471	0.000881	up
CITED2	6	0.00660705	0.00135391	up	+
CITED4	1	0.00126753	0.0128429	up	+
CLASP2	3	3.19	0.00201	down	+
CLDN12	7	0.15	4.67e-05	up	+
CLDN8	21	0.0256	0.222	up	+
CLEC16A	16	0.146	0.903	up	+
CLK3	15	0.00256031	0.000418	up	+
CLN8	8	0.279	0.00107967	up	+
CMAS	12	0.000845065	0.00543	up	+
CMBL	5	0.00520071	0.765	down	+
CNDP2	18	0.00110816	0.182	up	+
CNN3	1	0.00137511	0.0418229	up	+
CNNM1	10	0.0123	0.16	down	+
CNNM4	2	0.000715342	0.00671806	down
CNOT6L	4	0.000567363	0.138	down
CNTD1	17	0.0488033	0.00326332	down	+
COG8	16	0.0141613	0.010416	down	+
COLEC12	18	0.637	3.45e-05	down	+
COMMD1	2	0.000489	0.000330793	up	+
COPB1	11	0.0193503	0.0087	up	+
COPB2	3	0.0200955	0.00033	up
COPG	3	0.0165979	1.19e-05	up
COQ10B	2	0.0364943	0.000141	up	+
CORO2B	15	0.521	0.00144683	up	+
CPEB4	5	0.0719	0.0133	up	+
CPPED1	16	0.00597438	0.00586552	up
CRAMP1L	16	0.000106334	0.023796	up	+
CREB3	9	0.0103656	0.0272	up	+
CREB3L2	7	0.447	0.00161254	up	+
CREM	10	0.0342469	0.00203462	up	+
CRIPAK	4	0.00451884	0.000896278	down	+
CRK	17	0.00127	2.94	up	+
CRNKL1	20	0.0184767	0.32	up	+
CRTAC1	10	0.00455284	0.0209538	up	+
CRY1	12	0.098	0.588	up	+
CRY2	11	0.00300391	0.0115727	up	+
CSDA	12	0.0145724	0.591	down	+
CSF1	1	0.00101611	0.0104944	down	+
CSGALNACT1	8	0.331	0.0116	up	+
CSK	15	0.0201	7.83	up	+
CSNK1A1	5	0.0321038	0.017092	up	+
CSNK1D	17	0.446	0.0223905	up	+
CSNK1E	22	0.0334805	0.0250866	down	+
CSRP2BP	20	0.013417	7.82	down	+
CST1	20	0.0289481	0.00287	up	+
CST3	20	0.0196043	0.00551	up	+
CTBP1	4	0.019586	0.0175752	down	+
CTDP1	18	0.0146395	0.000523398	up	+
CTF1	16	0.0167477	0.0032375	up	+
CTSL1	9	2.05	0.0127942	up	+
CTTN	11	0.0394618	0.000419	up	+
CTTNBP2	7	0.000278008	0.045551	up	+
CUTC	10	0.00503756	0.000753479	down
CWH43	4	0.00106157	0.0200384	down
CX3CL1	16	0.324	1.21e-05	down	+
CXorf15	X	0.000276757	0.00777	down
CYB5A	18	0.00517342	0.0290288	up	+
CYB5R4	6	0.00467492	8.68	up	+
CYB5RL	1	0.207	0.000725	down
CYFIP2	5	0.00588831	1.14e-08	down	+
CYP1A1	15	0.00957593	0.0832	up	+
CYP2U1	4	0.000146268	0.00942	up	+
CYP39A1	6	0.00456926	0.00291841	down
CYP3A43	7	0.0489604	1.31	down	+
CYP4F12	19	0.0033489	0.112	up	+
CYP7A1	8	7.78	1.05	down
CYTH1	17	0.136	0.0255	up	+
CYTH3	7	0.00153	5.68e-05	down	+
DACH1	13	1.57e-05	0.000189	down	+
DACT2	6	0.0118011	0.000308	down	+
DAGLA	11	0.0269263	0.000296	up	+
DAPK1	9	0.000214486	6.36	down	+
DAPK2	15	0.0182242	0.000202999	down	+
DAPK3	19	0.0164392	0.0169	up	+
DBI	2	0.00433467	0.000183	up	+
DCAF17	2	0.839	4.04	down
DCAF4	14	2.68e-06	9e-08	down
DCAKD	17	0.00128043	0.000364672	down
DCBLD1	6	0.0145	0.012805	up	+
DDI2	1	0.00181	0.0294054	down
DDN	12	0.0229753	0.000564435	down	+
DDX21	10	0.0170829	0.0275539	down	+
DDX24	14	3.27e-05	0.0387346	up	+
DDX31	9	0.0465	0.00102	down	+
DDX50	10	0.0379703	0.0217	down
DDX54	12	0.0112107	0.0149	down
DENND4C	9	0.000599842	0.00044231	down	+
DENND5A	11	0.000221733	0.0204	down	+
DEPDC4	12	0.000353138	0.32	down
DEPDC5	22	4.05	0.427	down	+
DEPDC7	11	0.00241282	0.0142553	down	+
DERL2	17	0.029706	0.102	up
DFFB	1	0.0046131	3.74	down
DFNB31	9	0.00132	0.00366323	up	+
DGAT2	11	0.00254	0.00499962	down	+
DGKE	17	0.00861991	0.00155314	up	+
DGKH	13	0.00359199	1.73	down	+
DHCR7	11	0.00191139	4.43	up	+
DHX38	16	0.0265305	0.00660532	up
DHX8	17	0.00154	0.0124135	up	+
DIAPH2	X	0.0162372	1.42e-05	down	+
DIMT1L	5	0.0281	0.0055	down	+
DIS3L	15	0.6	1.02e-07	down	+
DIXDC1	11	0.00155516	0.00140445	down	+
DKC1	X	0.0558	2.51	down
DLX2	2	0.00253	0.0299001	up
DMXL1	5	0.00495098	0.014325	down	+
DMXL2	15	4.22	1.52e-07	down	+
DNAH14	1	0.0491841	4.5	down
DNAH5	5	0.00237649	4.07	down	+
DNAJA4	15	5.96e-05	8.33	up	+
DNAJB1	19	1.82	0.0205	up	+
DNAJB11	3	0.0411799	0.000120205	up	+
DNAJB5	9	4.34	5.46	up	+
DNAJB9	7	8.72	4.88e-05	up	+
DNAJC3	13	0.0241409	0.00303	up	+
DNASE2B	1	0.262	0.386	up	+
DNM1	9	0.0175066	0.00395	down	+
DNM2	19	0.00399712	0.00433	up	+
DOC2A	16	0.0257599	2.35e-05	down	+
DPH1	17	1.56	0.441	down	+
DPH2	1	1.71	0.000491456	down	+
DPY19L2	12	0.000435905	5.63e-10	down	+
DSC3	18	0.00205525	0.288	down	+
DSEL	18	0.0644	5.65e-08	down
DSG2	18	0.149	0.0197878	down
DTX3L	3	1.18	0.00712537	down
DUS2L	16	0.028634	8.41	down	+
DUS4L	7	0.0322961	0.00372485	down	+
DUSP5	10	0.0158571	0.021731	down	+
DYNLL2	17	0.0216757	0.000110983	up	+
DYNLT1	6	0.0145891	0.00483764	up
DZIP1	13	0.0371098	0.044	down	+
E2F3	6	0.00135196	0.00116	down	+
E2F5	8	4.54	2.73e-06	down	+
EAF2	3	0.00370274	0.00014783	up	+
EDA	X	0.682	1.74e-05	down	+
EDARADD	1	0.00192042	0.554	down	+
EDC3	15	9.31e-06	0.000263196	up	+
EDEM1	3	0.0129	2.4e-05	up	+
EEF2K	16	0.034	0.00189841	up	+
EFHA1	13	0.0128695	0.00762886	down	+
EFNA1	1	0.835	2.06	up	+
EFNB2	13	0.000482671	1.69	down	+
EFR3A	8	2.16	1.15e-05	up	+
EGFL8	6	0.93	0.0051	down
EGFR	7	0.213	2.45	up	+
EGLN1	1	0.000135903	0.576	up	+
EHD4	15	0.314	0.000998766	up	+
EIF2AK2	2	0.0108293	0.114	down
EIF2AK3	2	0.00314441	0.00194	up
EIF2AK4	15	0.475	4.08e-07	down	+
EIF2B3	1	0.039358	0.0106754	down	+
EIF4EBP2	10	0.533	0.779	up	+
ELAVL2	9	0.00101	6.7e-07	down	+
ELF2	4	0.000434997	0.53	up	+
ELK3	12	0.0519	0.0202	down
ELL	19	0.000486	2.18	up	+
ELL2	5	0.0336107	0.00503	up	+
ELMO1	7	1.58e-06	0.0086	up	+
ELOVL1	1	0.021343	0.383	up	+
ELOVL2	6	0.00201521	5.6	up	+
ELOVL7	5	0.000604655	0.000332579	up	+
ELP2	18	0.0299367	0.0279021	down	+
EMB	5	0.000432629	9.33	down	+
EMILIN3	20	0.00154517	0.0225134	up	+
EML1	14	9.02	0.00732649	up	+
EML4	2	0.174	0.000284267	down
EML5	14	0.0136081	0.0285	down	+
EML6	2	0.038	1.03e-05	down
ENAH	1	0.00916688	1.1	up	+
ENO2	12	0.0372743	1.73e-06	down	+
ENOSF1	18	1.69	0.00744	down	+
ENOX1	13	0.0162955	0.0017	down	+
ENPP1	6	0.0406602	1.32e-05	down
ENPP3	6	0.0014884	0.0192327	down	+
ENTPD4	8	0.0232854	0.000230543	up	+
ENTPD6	20	0.0199153	0.0171204	up	+
ENTPD7	10	0.211	1.76	up	+
EPB41	1	0.0226727	1.31	down	+
EPB41L4B	9	0.000324583	0.000633304	up	+
EPHA7	6	8.5e-07	4.56e-07	up	+
EPHB4	7	0.0111896	0.000649381	down	+
EPN2	17	7.5e-05	0.0352	up	+
ERBB2IP	5	0.00525187	0.0174	up	+
ERI3	1	0.0450716	1.18	down
ERN1	17	0.0013	0.316	up	+
ERRFI1	1	7.14e-07	1.24e-07	up	+
ESYT1	12	0.00213052	0.0538	down
ETAA1	2	0.0376646	0.732	down
ETNK2	1	0.00101	0.000155	up	+
EVC	4	0.00199471	0.000182	down	+
EXOC8	1	0.0114134	4.79	up	+
EXOSC2	9	6.18	0.000844	down	+
EXOSC5	19	0.0221102	0.00025	down	+
EXOSC7	3	0.0298513	0.00296978	down	+
EXPH5	11	0.324	0.0716	down	+
EXT1	8	0.000209166	9.41e-07	down	+
EYA3	1	0.00227	0.0298	down	+
EZR	6	4.03	1.77e-06	up	+
F3	1	1.07e-07	1.27e-08	up	+
FA2H	16	0.00434408	0.00610434	up	+
FAM102B	1	0.000243145	0.0603	down	+
FAM105B	5	0.0184549	3.38	up	+
FAM107B	10	0.000203801	0.0128395	up	+
FAM110B	8	0.0549	5.46e-06	down	+
FAM113B	12	0.0228078	0.00899619	down	+
FAM114A2	5	0.0427604	0.0098423	up	+
FAM115A	7	0.00924913	3.96	up	+
FAM117B	2	0.0426	0.0101	down	+
FAM123B	X	0.0251	0.00458	down	+
FAM126B	2	0.0421549	0.000326237	up
FAM134B	5	0.707	0.000722	down	+
FAM135B	8	0.000404	0.465	down	+
FAM136A	2	0.316	0.000115562	down
FAM13C	10	0.00181668	0.00166297	up	+
FAM149A	4	0.0748	2.08	down	+
FAM160A1	4	0.0119939	0.00712537	down	+
FAM160B1	10	0.00060845	0.00605834	up
FAM164A	8	0.0020558	0.00187	down	+
FAM171B	2	7.15	0.000166	down	+
FAM185A	7	0.316	0.102	down
FAM189A2	9	0.00322292	0.226	up
FAM189B	1	0.0221318	0.09	down
FAM199X	X	0.0167848	0.0115864	up
FAM38A	16	0.0269972	0.000273259	up	+
FAM47E	4	0.000136705	0.018	down
FAM55C	3	0.0128	0.000722437	up	+
FAM5C	1	0.00284457	0.0302604	down	+
FAM60A	12	0.000664	0.0385	down	+
FAM63B	15	2.91e-05	1.1	up	+
FAM65A	16	0.00224533	0.00138953	down
FAM69A	1	0.00115851	0.117	up	+
FAM73B	9	0.221	0.000503845	up	+
FAM81A	15	0.0319271	0.00444253	down	+
FAM86C	11	0.000156922	0.0101608	down	+
FAM96A	15	0.0444625	0.0111443	down	+
FARP2	2	0.00195873	0.00244905	down	+
FAS	10	5.97	0.00116293	down	+
FASTKD1	2	5.86	0.0174772	down
FBXL15	10	0.00138368	0.0226561	down	+
FBXL3	13	0.00244748	0.000900547	up	+
FBXL4	6	0.00493552	1.72	down	+
FBXL7	5	0.00090155	0.00637368	down	+
FBXO21	12	0.000311	0.0025447	up	+
FBXO25	8	0.000611659	3.96	down	+
FBXO41	2	0.0334805	0.000296016	down	+
FBXO42	1	0.0170721	0.000527306	up	+
FBXW2	9	0.0464	0.000890766	up	+
FBXW5	9	0.00463276	2.57	up	+
FBXW8	12	0.00375774	0.0193	down	+
FCHO2	5	0.00378583	1.05	up	+
FEZ2	2	0.0032667	0.00698611	up
FGD4	12	0.0391	0.0744	up	+
FGFRL1	4	0.0144477	0.306	down	+
FHOD3	18	0.00318609	1.77e-06	down	+
FICD	12	0.00138293	0.00896	up
FKBP5	6	0.00308163	0.0991	up	+
FKTN	9	0.00608277	0.00139	down	+
FLRT1	11	0.0092532	0.00236428	down	+
FLVCR1	1	0.0244797	0.00269632	down	+
FNBP1L	1	0.0102904	0.00404379	up	+
FNDC3B	3	0.000765668	0.0168	up	+
FOLH1	11	0.0138177	8.79e-08	down	+
FOLR1	11	0.0158899	0.00016218	up	+
FOXA1	14	2.09e-05	0.0167731	down
FOXN2	2	0.00125	0.00136	down	+
FOXP1	3	0.0495	0.223	down	+
FRK	6	4.61	0.0909	up	+
FTO	16	0.124	3.17e-05	down	+
FTSJD1	16	0.00402447	0.00501635	up	+
FUT4	11	0.0147495	0.017222	up	+
FZD3	8	0.0946	0.000224	down	+
FZD5	2	0.0021435	0.000764	up	+
FZD8	10	0.00133808	0.000212475	up	+
G3BP2	4	0.0258465	0.00165	up	+
GADD45G	9	1.31e-05	1.24e-06	up	+
GALNT1	18	0.461	4.63	up	+
GALNT10	5	0.0702	0.0222946	up	+
GALNTL4	11	0.00072129	0.0184	up	+
GALT	9	0.0270083	6.65e-05	down	+
GAPVD1	9	0.000395674	0.000121319	up	+
GARNL3	9	0.0027977	0.651	down	+
GART	21	0.0128858	4.35	down
GAS2	11	0.00445058	1.99	down
GAS2L1	22	0.00286859	1.35	up	+
GBA2	9	0.000287757	0.0130206	up	+
GBF1	10	5.01	2.28	up	+
GCNT1	9	0.00104	0.018658	down
GDPD1	17	0.00128	0.000755274	down
GDPD5	11	0.00598	0.0320289	up	+
GEMIN4	17	3.28	4.03	down	+
GEMIN5	5	0.0002129	0.00235	down	+
GFOD2	16	0.00224682	0.0337643	up	+
GINS3	16	0.0198831	0.000566939	up	+
GIPC1	19	0.000492	3.96e-05	up	+
GIT1	17	3.82	2.04	down	+
GIT2	12	0.000489222	0.0015101	down	+
GJB6	13	0.0154852	0.000341725	down
GK5	3	0.0197	1.03e-06	up	+
GLB1L3	11	0.0156	4.37e-05	up	+
GLCCI1	7	2.19	0.0092	down	+
GLDC	9	0.0253326	3.11	down	+
GLIS3	9	0.000712	6.94e-07	up	+
GLMN	1	0.0432649	1.42	down
GLS	2	0.0279944	0.00163531	down
GLS2	12	0.0159934	0.0167	down	+
GLT25D1	19	0.000259988	0.000219	down	+
GLYATL1	11	0.000245015	0.0481378	down	+
GLYATL2	11	0.0152273	0.0117114	down	+
GMPPA	2	0.00280258	1.78e-06	up	+
GMPPB	3	0.0118011	0.0126	up
GNA12	7	2.02	0.0233781	up	+
GNAI2	3	0.0138736	0.0311229	up	+
GNAO1	16	5.87e-06	0.00232691	up	+
GNAQ	9	0.0154	0.000893127	up	+
GNE	9	0.0209045	6.33e-05	up	+
GNG12	1	0.00231288	6.7	down	+
GNG5	1	0.0281663	0.013887	up	+
GNL3	3	0.000310215	0.00447703	down
GNPAT	1	0.000363	0.0274824	up	+
GNPNAT1	14	0.0223267	4.93	up	+
GOLGA2	9	0.0342636	0.00969	up	+
GOLGA4	3	2.42	0.161	up	+
GOLGA5	14	0.009443	1.16e-05	up	+
GOLGA7B	10	6.91	0.000354	up	+
GOLGB1	3	0.0155306	0.0177	up	+
GOLIM4	3	2.95	0.145	down	+
GOLPH3	5	0.00915749	0.0424	up	+
GOLPH3L	1	0.0313587	0.0401	up	+
GORASP1	3	0.00523474	0.00582	up	+
GORASP2	2	0.0124544	0.0415	up
GOT1	10	0.000220032	0.584	up	+
GPCPD1	20	0.0451	0.00269	up
GPHN	14	0.000851697	0.000703	down	+
GPR110	6	1.21	0.00170298	down	+
GPR116	6	0.000557	0.313	down	+
GPR135	14	0.000288748	0.000191835	down	+
GPR149	3	0.000335363	0.000843	down	+
GPR153	1	0.0138	0.0025	up	+
GPR160	3	0.867	0.0477309	down	+
GPR64	X	0.318	3.38e-06	up	+
GPR85	7	0.203	0.000109	down
GPRC5B	16	0.00139995	0.00512867	up	+
GPRIN3	4	0.00121548	0.00241	down	+
GPT2	16	0.000840804	0.00122	up	+
GRAMD2	15	0.00108	0.00075777	up	+
GRB14	2	0.00120594	1.02e-07	down	+
GREB1	2	1.85e-07	0.000868	up	+
GRHL1	2	4.8	0.000723	up	+
GRHL2	8	0.334	0.159	up	+
GRHL3	1	0.00219062	0.00888075	up	+
GRSF1	4	0.0165065	5.89	down
GSTA4	6	0.0353635	0.00156	down
GTF2H1	11	0.028922	0.0320289	down	+
GTPBP2	6	3.78e-05	0.0314	up	+
GTPBP3	19	0.000117436	1.02	down	+
GULP1	2	0.000184298	0.0487638	down	+
GYG1	3	0.00339508	0.0215305	down	+
HBEGF	5	0.0334091	0.00997973	up	+
HDHD3	9	0.00441129	0.000231051	up
HEATR1	1	0.000195038	0.156	down
HEATR6	17	0.000142495	0.0142	down	+
HEBP1	12	0.000524882	0.0124	down	+
HEMK1	3	0.0143863	0.00526799	down
HERC1	15	0.0179357	0.0649	down	+
HERC3	4	0.00318044	0.000223819	up	+
HERPUD1	16	0.000711562	0.0356	up	+
HES1	3	0.0217233	0.0755	up	+
HEXIM1	17	0.0431409	0.228	up
HGSNAT	8	0.00916688	0.00441	down
HIATL1	9	0.000244157	0.000779266	down
HIF1A	14	0.000140259	0.000494	up
HIP1R	12	0.00283358	0.00562175	up	+
HIPK1	1	0.00184493	0.00236	up
HIPK2	7	4.7	0.00539	up	+
HIPK3	11	0.040423	0.00021185	up	+
HIST1H4A	6	0.84	0.000819926	down	+
HIST1H4B	6	0.84	0.000819926	down	+
HIST1H4C	6	0.84	0.000819926	down	+
HIST1H4D	6	0.84	0.000819926	down	+
HIST1H4E	6	0.84	0.000819926	down	+
HIST1H4F	6	0.84	0.000819926	down	+
HIST1H4H	6	0.84	0.000819926	down	+
HIST1H4I	6	0.84	0.000819926	down	+
HIST1H4J	6	0.84	0.000819926	down
HIST1H4K	6	0.84	0.000819926	down	+
HIST1H4L	6	0.84	0.000819926	down	+
HIST2H4A	6	0.84	0.000819926	down
HIST2H4B	6	0.84	0.000819926	down
HIST4H4	6	0.84	0.000819926	down	+
HK2	2	0.000174115	0.0363	up	+
HMGCR	5	0.00360536	0.0459301	up	+
HMGXB3	5	0.0197	5.07e-05	up
HNF4G	8	0.000108235	0.000505137	down	+
HNMT	2	3.26	5.74	down	+
HNRPDL	4	0.0144641	4.37e-05	down
HOOK3	8	0.00985214	0.0335566	up	+
HOXC4	12	0.0348894	0.00446302	down	+
HPCAL4	1	0.0028558	0.0164874	up	+
HPS4	22	0.0129614	0.000165314	down	+
HR	8	0.000982521	0.0154109	up	+
HRH3	20	0.0118962	0.0012456	down	+
HSPA12B	20	0.000978813	4.04	down	+
HSPA13	21	2.76	0.000747	up
HSPA5	9	0.000621882	1.33	up	+
HSPG2	1	0.0285056	0.315	down	+
HTRA2	2	0.0464421	0.733	down	+
ICT1	17	0.0211657	0.00041418	down	+
IDI1	10	0.00441129	0.0308	up	+
IER3IP1	18	4.7	0.00115817	up	+
IGF1	12	0.0206636	3.9	up	+
IGF2R	6	0.000420654	0.00235	up	+
IGSF21	1	1.16	3.44e-09	down	+
IGSF9	1	7.91	0.237	down	+
IHH	2	0.00969824	0.00398144	down	+
IL17RD	3	0.0719	1.54e-06	down	+
IL20RA	6	0.001	0.000102	up	+
IL23R	1	0.00866381	0.00344111	down	+
IL33	9	0.0309166	0.0149463	down
IMMP2L	7	2.25	5.24e-05	down	+
IMP4	2	0.268	0.000619	down	+
IMPDH1	7	0.00274	0.00251783	up	+
ING3	7	0.000427381	0.00133	down	+
INPP5J	22	2.98	0.365	down	+
INPPL1	11	0.00659842	0.0134582	up	+
INTS6	13	0.0153	2.33	up	+
INVS	9	0.0205782	0.000677	down	+
IPMK	10	0.0114814	0.000828477	down
IPO4	14	0.0368653	0.000132413	down
IQGAP1	15	0.0334288	0.0346	up	+
IQSEC1	3	0.00135196	0.00433	down	+
IRAK1	X	0.0209743	0.000441334	up	+
IRAK1BP1	6	0.0179407	0.257	down	+
IRF2BP2	1	0.11	0.000168118	down	+
IRX3	16	0.00095878	8.65	up	+
IRX4	5	0.191	0.05	up	+
ITFG2	12	0.00245044	0.398	down	+
ITGA11	15	0.0386646	0.00132	up	+
ITGB1	10	0.000230199	0.044	up	+
ITPA	20	0.00135234	0.0584	down	+
ITPR2	12	0.000696394	3	up	+
ITPR3	6	0.000411155	0.00153	up	+
ITPRIP	10	4.4	0.000357978	up	+
ITPRIPL2	16	0.00802814	0.0172448	down	+
IWS1	2	0.00489696	0.00135377	up	+
JAG2	14	0.0029131	0.266	down
JAM3	11	0.000175471	0.000328	down	+
JHDM1D	7	0.251	4.19	up	+
JKAMP	14	0.00868933	0.00116	up
JMJD6	17	0.000292874	0.0842	up
KCNC2	12	0.000324489	7.54e-05	down	+
KCNC4	1	1.63	0.00182098	down	+
KCNG1	20	0.00257	0.0832	up	+
KCNH2	7	1.97	1.19	up	+
KCNJ11	11	0.0123	0.0116	up	+
KCNJ3	2	0.000304	1.57e-08	down	+
KCNMB2	3	0.0264676	1.67e-08	down	+
KCNN3	1	1.38	0.000930903	up	+
KCNQ4	1	0.00197515	0.587	down	+
KCTD1	18	2.7	0.0358149	up	+
KCTD15	19	0.0110277	0.0175518	down
KCTD16	5	0.00899332	0.000540017	down	+
KCTD3	1	3.52e-05	0.0584	up	+
KCTD7	7	0.00175058	0.00247394	up	+
KDM4B	19	0.00542151	0.000265	up
KDSR	18	0.000188489	5.47	down
KIAA0020	9	0.0255174	0.0185567	down
KIAA0182	16	0.00216244	0.00233655	up	+
KIAA0232	4	0.076	8.13e-05	up	+
KIAA0317	14	0.00555484	0.00133145	up	+
KIAA0355	19	0.0156	0.008704	up	+
KIAA0368	9	0.000321703	7.28	down	+
KIAA0408	6	0.00326687	0.010331	down	+
KIAA0652	11	0.00594057	3.03	up	+
KIAA0802	18	0.00164241	0.154	up	+
KIAA0922	4	0.00464658	0.381	down	+
KIAA1033	12	0.0336913	0.0240952	up	+
KIAA1191	5	2.3	1.06	up	+
KIAA1244	6	0.0219	0.0319375	down	+
KIAA1279	10	0.0233279	0.0318271	up
KIAA1549	7	0.0578	1.87e-05	up	+
KIAA1804	1	0.235	0.00311	down	+
KIAA1958	9	0.00132898	1.04	down	+
KIF16B	20	0.00290894	0.0254026	down	+
KIF5A	12	0.00501915	0.000747	down	+
KIR3DL1	19	0.01164	0.00356475	up	+
KIR3DL2	19	0.01164	0.00356475	up	+
KLB	4	2.42e-06	3.69e-09	down	+
KLC2	11	0.0164509	1.09	up	+
KLF15	3	1.78e-05	1.27e-05	up	+
KLF4	9	9.4	0.000191327	up	+
KLHDC8A	1	0.029706	0.000145267	down	+
KLHL2	4	0.00828	1.24e-07	up	+
KLHL21	1	0.0120818	2.78	down	+
KLHL23	2	3.79	1.32e-05	down	+
KLHL26	19	0.0020367	0.00597086	up	+
KLHL29	2	0.835	2.17	up
KLHL3	5	0.0453	4.68e-05	down	+
KLHL36	16	0.00382	0.00336713	up	+
KLHL8	4	8.87	0.0692	down	+
KPNB1	17	0.0411341	8.91	down	+
KRAS	12	4.78	0.000352638	down
KRT18	12	0.000427381	0.00274	up	+
KRT4	12	0.00208	0.041938	up	+
KRT72	12	0.412	0.0022667	up	+
KRT73	12	1.52e-09	9.02	up	+
KRT79	12	0.00208	0.000574038	up	+
KRT8	12	0.0198	0.000285	up	+
KSR2	12	0.00114409	0.00616	down	+
KTELC1	3	0.040985	7.5	down
KTN1	14	0.0421604	0.00357184	up	+
LACE1	6	0.00253249	0.00121675	down	+
LAMB1	7	0.0055547	2.2e-05	down	+
LARGE	22	0.0045868	0.0254596	up	+
LARP1	5	0.000256603	0.16	down	+
LARP4B	10	0.0023989	0.000574038	up
LCORL	4	0.0397819	0.0180502	down	+
LDB1	10	0.00396104	7.19	down	+
LDLR	19	0.0404295	0.00441	up	+
LDOC1L	22	0.0471533	3.74	down
LETM2	8	0.00276354	7.72	down	+
LGMN	14	0.0103656	6.08e-05	up	+
LIAS	4	4.61	3.79e-08	down
LIFR	5	0.189	3.96e-05	up	+
LINGO1	15	0.000392466	0.00459	down	+
LIPG	18	0.0223267	0.000316175	up	+
LMO7	13	3.18e-05	0.00747	up	+
LNPEP	5	0.000165	0.465	down	+
LNX1	4	0.0127405	7.16	up	+
LOC100132973	8	0.0193435	0.00799011	up
LOC100133898	2	0.0216566	1.05	down
LOC100133939	2	0.0059215	0.0373	down
LOC100133939	2	0.00123335	1.47e-07	down
LOC100287189	9	0.0297556	0.212	up
LOC100287429	12	0.00112273	0.00206	down
LOC100288713	7	0.00673323	0.00513	down
LOC100290169	9	0.0297556	0.212	up
LOC100290651	14	0.0151406	0.0209268	up
LOC100292167	9	0.0297556	0.212	up
LOC100293130	1	0.00103	5.86e-08	up
LOC100294033	7	0.00924913	3.96	up
LOC100294412	12	0.00283358	0.00562175	up
LOC400986	2	0.0163622	0.0721	down
LOC400987	2	0.0163622	0.0721	down
LOC645212	15	0.0446752	3.94	down	+
LOC651610	11	0.0120287	0.00957	down
LOC652725	12	0.0319478	0.00512867	down
LOC652726	2	0.00123335	1.47e-07	down
LOC653631	1	0.0135057	4.98	down
LOC730268	2	0.0216566	1.05	down
LOC730323	7	0.00673323	0.00513	down
LOC730426	1	1.53	3.92e-05	down
LOC730658	2	0.00123335	1.47e-07	down
LONRF1	8	0.0099683	0.000964032	up	+
LOX	5	2.46	0.00117	up	+
LPHN1	19	0.00209973	1.41	down	+
LPL	8	0.00360536	0.00397886	down
LPPR4	1	0.00361908	0.00046048	down	+
LPXN	11	0.00900949	0.00205571	down	+
LRCH1	13	0.452	0.0197067	up	+
LRFN1	19	0.00100892	5	down
LRIG1	3	0.00126	0.00116	up	+
LRIG2	1	0.0281587	0.0149	down	+
LRIG3	12	0.0068955	4.72e-06	down	+
LRP5L	22	1	0.000219696	down	+
LRP8	1	0.084	0.000879	down
LRPAP1	4	0.00424803	1.84	up	+
LRRC1	6	0.00104058	3.24e-05	up	+
LRRC16A	6	5.85e-05	3.01e-05	up	+
LRRC37B	17	5	7.98	down	+
LRRC46	17	0.0112107	0.000326033	up
LRRC48	17	0.0380127	0.0432114	up	+
LRRC58	3	0.0328	0.0227	down
LRRC7	1	0.00370274	0.000925	down	+
LRRC8A	9	0.000322719	1.46e-07	up	+
LRRFIP2	3	0.000175471	0.000146335	up	+
LSS	21	1.97	0.00260783	up	+
LUC7L2	7	0.00561404	0.00946435	up	+
LYN	8	0.00438777	0.00790853	up	+
LYPLAL1	1	0.010513	0.0148522	down	+
LYRM1	16	0.00921894	0.0199102	down
LYRM7	5	0.0387872	0.224	down	+
LYSMD2	15	0.0261474	0.0153097	down	+
LYSMD3	5	0.00337636	0.0508	up
MAGED1	X	0.00276507	6.58e-06	up
MAGI3	1	0.00455	0.00163	down	+
MAK16	8	0.00738027	0.000804949	down	+
MALT1	18	0.000398655	0.00496	up	+
MAML3	4	0.000103178	0.00158649	down	+
MAN1C1	1	0.0122184	0.0172	down	+
MAN2A1	5	0.000116058	1.98e-07	up	+
MAOA	X	4.49	0.000832248	down	+
MAP1B	5	0.00724	0.00222	up	+
MAP1D	2	0.0545	8.85e-06	down	+
MAP1LC3B	16	0.00276507	0.00403491	up	+
MAP2	2	0.000133684	0.0010077	down	+
MAP2K4	17	2.16	0.00013491	up	+
MAP3K12	12	0.00357319	0.0517	down	+
MAP3K5	6	0.000229	0.000925994	down	+
MAP4	3	0.00124472	0.0108714	down	+
MAP4K4	2	0.000413131	9.32e-06	down	+
MAPK7	17	0.000401118	0.00110959	up
MAPKAPK3	3	1.44	0.00455	down	+
MAPKAPK5	12	0.00658343	7.44	down	+
MAPRE1	20	0.0064442	0.00593665	up	+
MAPRE3	2	0.00199471	0.0136866	up	+
MAST3	19	0.000330957	0.0156097	down
MB	22	0.0198467	0.000104483	up	+
MBLAC2	5	0.006702	0.36	down
MBOAT1	6	0.000856805	3.38e-06	down	+
MBOAT2	2	0.000997	2.49e-05	up	+
MBTD1	17	0.00281961	0.000114559	down	+
MCFD2	2	0.000892253	0.0841	up	+
MDN1	6	2.81	1.98e-05	down	+
MED14	X	0.0218869	3.56e-07	down
MEGF9	9	0.00257	0.0119598	up	+
MERTK	2	0.00428	0.177	up	+
MET	7	0.0291571	0.0432	down	+
METAP2	12	0.00357432	7.46e-05	down	+
METTL1	12	0.0170055	0.00442623	down	+
METTL7A	12	0.0215453	1.17	down
METTL8	2	0.0376	0.00411	down	+
MEX3B	15	0.0428627	0.0321404	down	+
MFHAS1	8	0.0294295	0.000505519	down	+
MFSD11	17	0.0212391	0.00239058	up
MFSD2A	1	0.014	1.79e-06	up
MFSD4	1	0.0165217	0.843	down	+
MFSD6	2	0.00051743	0.00118246	up	+
MGAT4B	5	0.0219017	0.0197399	down	+
MIA3	1	0.000369417	0.00158	down	+
MICAL2	11	3.83e-05	7.64	up	+
MID1	X	0.000396663	6.56e-07	down	+
MINK1	17	0.000262769	0.026948	down
MIPOL1	14	2.66e-06	0.00696	down	+
MKI67IP	2	0.00715544	0.434	down
MLLT10	10	0.0381845	0.492	down	+
MLLT6	17	0.00580041	0.00137466	down
MLPH	2	0.00263419	4.32	up	+
MLXIP	12	0.0551	0.0105783	down	+
MME	3	0.00351	2.76	up	+
MOGAT2	11	0.00232604	0.000461	up	+
MORC4	X	0.00226	0.934	up	+
MORF4L2	X	0.00054567	0.471	up
MPHOSPH10	2	1.04	0.0335974	up	+
MPP1	X	0.00287439	1.14e-08	down	+
MPP5	14	0.000566	2.7	up	+
MPP6	7	8.17e-05	8.2e-10	down
MPP7	10	0.00916688	0.731	down	+
MPV17L	16	0.032809	0.0495	down	+
MPZL1	1	0.000198476	0.000179843	up	+
MRFAP1	4	1.13	3.09	up	+
MRFAP1L1	4	2.53	0.045551	up	+
MRI1	19	0.00490417	0.000947499	down	+
MRM1	17	0.000472175	2.76	down
MRPL30	2;2	0.0333412	0.000863	down	+
MRPS26	20	0.0502	0.0307	up	+
MS4A8B	11	0.000947448	0.0355	down
MSH5	6	0.000202283	1.23e-05	down
MSI2	17	0.000332	4.18	up	+
MT1A	16	0.0123548	0.000532738	down	+
MT1E	16	0.0494434	0.000608	down	+
MT1G	16	0.0488925	5.42	down	+
MTAP	9	0.000291	1.43e-06	down	+
MTFMT	15	0.0319	1.26e-06	down	+
MTIF2	2	0.00453031	0.0252	down	+
MTM1	X	0.00267	0.0114569	up	+
MTMR15	15	0.00203806	0.0155521	down	+
MTMR2	11	0.0420056	0.0141577	up	+
MTMR9	8	0.214	0.296	up	+
MTPAP	10	0.00262442	0.00297921	down
MTR	1	0.000125333	0.00358	down	+
MTRR	5	6.31	0.00321336	down
MTX3	5	0.0413737	0.0149213	down	+
MUC13	3	0.0103193	0.0289348	down
MUC20	3	0.000608652	1.47e-06	up	+
MYB	6	1.53	0.000794169	down	+
MYBBP1A	17	2.47	7.28	down
MYC	8	3.11e-05	0.000868	down
MYCL1	1	0.000239	0.0521	up	+
MYEF2	15	0.02292	8.6	down
MYL12A	18	0.0193435	0.00185812	up
MYLK	3	0.00761133	0.0264022	down	+
MYO1E	15	0.00237298	0.000132625	up	+
MYO3B	2	0.000779526	4.19	up	+
MYO6	6	0.00433467	0.804	down	+
MYO9B	19	0.000151081	2.01e-05	up	+
MYOF	10	0.00322292	0.616	up	+
MYSM1	1	0.00765067	0.0409282	down
MYT1	20	0.00147	0.543	down	+
N4BP2	4	0.00915787	0.000256857	down
N6AMT1	21	0.00475457	1.61	down	+
NAA16	13	0.00550654	0.0224841	up
NAA25	12	0.00949678	0.0345114	down
NAALADL2	3	0.000219296	9.63	down	+
NACC2	9	0.00148564	2.35	up	+
NADSYN1	11	0.0288443	0.000701361	up	+
NAGK	2	4.8	0.00408	up	+
NAPA	19	0.00796	0.000289	up	+
NAPEPLD	7	0.00201	6.18e-06	down	+
NAPG	18	0.000301765	1.03	up	+
NAT10	11	0.00149323	0.00532	down
NAV1	1	1.53	3.92e-05	down	+
NAV3	12	0.0319478	0.00512867	down	+
NBEA	13	0.00981606	0.0263985	down	+
NBL1	1	2.67e-05	0.00033	up	+
NCALD	8	0.030412	0.0429717	down	+
NCAPD3	11	0.000122633	0.00283	up	+
NCL	2	0.0139734	0.0137	down	+
NCOA1	2	0.00125886	0.939	up	+
NCS1	9	0.00987158	0.000102	down
NDEL1	17	0.000841161	0.00356	up	+
NDFIP2	13	0.101	0.0039	up	+
NDRG4	16	5.35	0.211	up	+
NEBL	10	0.000189806	0.000192	up	+
NEDD9	6	0.00234	0.000153719	down	+
NEFL	8	0.000380042	0.00216	down
NEK10	3	0.00136551	1.49e-07	up	+
NEK8	17	0.00595	0.00245918	down	+
NEK9	14	0.00951239	0.608	down	+
NELF	9	0.00659842	0.000767151	down	+
NETO1	18	1.3e-05	0.0006	down	+
NEURL	10	0.000870722	0.666	down	+
NFE2L2	2	0.000103178	0.00465	up	+
NFE2L3	7	0.000633837	0.000110736	down
NFIX	19	0.000875537	0.00100574	down	+
NFKB1	4	0.00559	0.000248	down
NFKBIA	14	0.000372	0.000581	up	+
NFU1	2	0.00893687	0.0842	down
NHLRC3	13	0.00495393	0.00155488	down
NIPAL2	8	0.000645975	0.000122368	down
NIPSNAP3B	9	0.0231	4.52e-08	down
NKRF	X	0.000773861	1.31e-05	down
NKX2-2	20	0.00131301	0.000292306	down	+
NLE1	17	0.000948839	0.000355	down
NLGN1	3	0.0235941	0.000547	down	+
NLN	5	0.00264648	1.98e-07	down
NOB1	16	5.26	8.01	down
NOC3L	10	0.00101544	0.0915	down	+
NOLC1	10	8.07	0.0130118	down	+
NOP2	12	0.00140851	0.00749981	down
NOP58	2	0.0393682	5.73	down
NPEPPS	17	0.00326049	0.00265254	down	+
NPHP4	1	0.00485	0.0190671	up	+
NPLOC4	17	0.0321004	0.665	up	+
NPY	7	0.0191265	6.49e-08	down	+
NR1D1	17	0.291	0.043	down	+
NR1D2	3	0.000821955	0.018	down	+
NR2C2AP	19	0.00235494	0.00463157	down
NRBF2	10	0.0372743	0.535	up
NRIP3	11	0.000530647	0.000184	down	+
NRXN2	11	0.0250234	0.975	down	+
NRXN3	14	0.00285165	0.0438	down	+
NSDHL	X	0.000149433	1.11	up	+
NSUN6	10	0.000507	0.00173827	down
NUAK2	1	0.0604	0.12	down	+
NUDT16	3	0.000553373	0.00277933	up	+
NUP93	16	0.00598	1.79e-06	down	+
NUS1	6	0.0367494	0.000269825	up	+
NVL	1	0.00697026	0.018563	down	+
OBFC1	10	0.0227	0.00398	down	+
OBFC2A	2	0.93	0.562	down	+
OCEL1	19	0.0154819	0.0137	up	+
OCRL	X	0.00228681	0.0126	up	+
OGFRL1	6	0.00166787	0.00203776	up	+
OR10H5	19	0.00121	0.00744	up	+
OR4C11	11	4.34	0.00256677	down
OR5B21	11	0.000737	0.0287	down
ORM2	9	0.751	2.2e-05	up	+
ORMDL2	12	0.0186229	0.00207	up
OSBPL11	3	0.0114225	0.0382324	up	+
OSGEPL1	2	0.0307352	1.37e-05	down
OSGIN2	8	0.00464658	0.0024364	up	+
OTUD7B	1	1.76e-05	7.62	up	+
P2RX5	17	0.00408517	0.121	down	+
P2RY1	3	0.000389884	0.000911524	down	+
P4HA2	5	3.02	3.1e-06	up	+
P4HTM	3	0.000703904	4.8	down	+
PABPC4	1	0.00563438	9.64e-06	down
PACS1	11	0.00196	0.148	up	+
PACSIN1	6	2.78e-06	0.00241	up	+
PACSIN3	11	0.0319478	0.047021	up	+
PAFAH1B2	11	0.00204781	3.17	up	+
PAG1	8	0.0013729	0.000449174	up	+
PAK1	11	0.459	5.66e-08	down	+
PALB2	16	0.000941774	0.521	down	+
PAPPA	9	0.00188865	0.0073629	down	+
PARD3B	2	0.0212975	0.00066225	down	+
PARK7	1	0.0284209	5.65	up	+
PARP12	7	0.0351451	0.173	up	+
PARP3	3	0.0163622	0.000765	down	+
PARP8	5	0.181	0.384	down	+
PARVA	11	0.173	0.000120205	up	+
PARVB	22	0.0216757	9.4e-05	down	+
PATZ1	22	1.05	0.000416	down	+
PAX9	14	0.0161763	0.00129218	down	+
PBLD	10	8.63e-05	3.19e-08	down	+
PBX1	1	0.000805985	0.000662	down	+
PCID2	13	0.000466495	0.0196	down	+
PCLO	7	0.0284209	0.00136862	down	+
PCMTD2	20	0.012754	0.993	down
PCSK6	15	0.0564	0.00358823	up	+
PCSK7	11	0.0146662	0.00019579	up	+
PCTP	17	0.0282247	0.728	up	+
PCYOX1	2	0.0334543	0.919	down	+
PDCD11	10	0.0104636	0.000927863	down
PDCD2L	19	0.000125487	0.000474207	down
PDCD4	10	0.0532	1.35e-06	up	+
PDE2A	11	7.94	0.000674	down	+
PDE6A	5	0.0179107	0.000501	up	+
PDF	16	0.0141613	0.010416	down	+
PDHA1	X	0.0902	0.00718	up	+
PDK4	7	0.000129	0.0116709	up	+
PDLIM1	10	0.00283	0.386	up	+
PDSS2	6	0.000694551	0.0201	down	+
PDZD2	5	0.377	0.000530499	up	+
PDZRN3	3	0.98	9.5	up	+
PEA15	1	0.00032023	9.64e-06	up	+
PECI	6	0.00559255	0.00393982	up	+
PELI1	2	0.00042855	0.0290288	down
PER1	17	0.00443	9.64e-06	up	+
PEX2	8	0.000424	0.198	up
PEX5	12	0.000399761	0.00582	down	+
PFKFB2	1	0.00250308	0.227	up	+
PFKM	12	0.00196059	8.26e-08	down
PGAP2	11	3.83	3.23e-05	up	+
PGC	6	0.0768	8.33	up	+
PGF	14	0.000170818	0.622	up	+
PGM3	6	0.101	0.00295	up	+
PHACTR2	6	0.0235	0.00116784	up	+
PHACTR3	20	0.000203801	0.00857875	up	+
PHF1	6	0.00218471	0.0226	up
PHF12	17	0.02292	0.0107667	down	+
PHF14	7	0.000895152	0.000488225	down	+
PHF23	17	0.00118236	0.000537304	up	+
PHF3	6	0.03597	0.000240465	down
PHF8	X	0.00109937	0.0192408	up	+
PHGDH	1	0.0497591	0.0165	down
PHKA1	X	0.000433073	0.000504928	down	+
PHLDB2	3	0.0394598	0.0146	down	+
PHTF2	7	0.00750963	2.48	down	+
PI15	8	0.0306401	0.671	down	+
PIAS2	18	0.00236317	0.239	down
PIGF	2	0.0203222	0.064	down	+
PIGZ	3	0.0110007	0.000884	down	+
PIK3C2A	11	0.000176072	0.00563	up	+
PIK3IP1	22	0.00179853	0.0095201	down
PIK3R1	5	8.37e-06	3.64	down	+
PILRB	7	0.0390297	0.00376897	down
PION	7	0.0184783	0.423	down	+
PIP4K2A	10	0.0136081	0.587	up	+
PIP4K2B	17	0.0116035	0.00011964	down
PIP4K2C	12	0.0259892	0.00153	up
PIP5K1A	1	0.000715342	0.00915223	up	+
PIR	X	0.00150234	1.35	up	+
PITPNM3	17	0.00203	0.000188143	up	+
PIWIL4	11	0.0305246	0.018658	up	+
PJA2	5	0.0320395	0.0405	up
PKDCC	2	1.75	0.00034784	down
PKHD1	6	0.0254	0.189	down	+
PKN1	19	0.0206006	7.74	down
PKP2	12	9.31e-06	0.465	up	+
PLA2G4E	15	1.95	8.56e-05	up	+
PLCB3	11	0.00506628	7.54	down	+
PLCB4	20	0.263	9.88e-05	down	+
PLCXD2	3	0.0394598	0.0146	down	+
PLDN	15	0.00306076	0.000154	down	+
PLEKHH2	2	0.00639347	1.07e-06	down	+
PLP1	X	9.6	5.01	up	+
PMS2	7	0.0349795	7.71	down	+
PNPLA8	7	0.00291356	0.022	up	+
PNPO	17	0.028922	6.99	down	+
PODXL	7	0.00517342	0.0057319	down	+
PODXL2	3	0.0237248	1.5e-05	down
POGK	1	0.038168	0.733	down	+
POLG2	17	0.0176397	0.39	down	+
POLR1A	2	0.00915733	0.00107958	down	+
POLR1B	2	0.00161	2.78e-05	down	+
POLR1C	6	0.000516151	0.00430831	down	+
POLR1D	13	0.00505061	4.33e-05	down	+
POLR2I	19	0.014744	0.00513	down
POLR3C	1	0.000582842	0.00127	down	+
POLR3E	16	0.0405147	0.00388466	up	+
POLR3H	22	0.00341639	0.000378631	down
POLR3K	16	0.00025564	0.0027818	down	+
POPDC3	6	0.063	0.023	up	+
POU5F1	6	0.0335	0.0378662	up	+
PPAT	4	9.17	0.00112256	down
PPFIA2	12	0.00229054	0.0216	down	+
PPFIBP1	12	0.044	0.00562901	down	+
PPL	16	0.00117673	0.00775479	up	+
PPM1A	14	0.000110482	2.65	up	+
PPM1B	2	0.00160419	4.27e-06	up	+
PPM1E	17	0.0464985	5.53	up	+
PPP1CB	2	0.0154	3.43e-05	up	+
PPP1R12A	12	0.0307352	0.00147171	up	+
PPP1R15B	1	0.000344296	0.0516	up	+
PPP1R2	3	0.00103293	0.000254639	up	+
PPP1R9A	7	0.00209218	0.000428	down	+
PPP2CB	8	0.0068555	0.536	up	+
PPP2R5A	1	0.00014	0.00177	down	+
PPP2R5B	11	0.0151648	0.000784291	up	+
PPP3CC	8	0.00117	0.0144095	up	+
PPRC1	10	9.88	0.00697066	down	+
PPT2	6;6	0.93	0.0051	down	+
PREB	2	0.00151645	0.00187	up	+
PREP	6	9.51e-05	0.0291425	up	+
PREPL	2	0.00341639	0.0455911	down	+
PRKAA2	1	0.000490399	0.0123765	down	+
PRKAB2	1	0.149	0.00343152	up
PRKAG2	7	0.00537387	1.74	up	+
PRKCZ	1	4.97	0.0123174	up	+
PRKD1	14	0.148	1.99e-08	down	+
PRKX	X	0.00178	0.00182	up	+
PRMT3	11	0.000367243	0.00844	down	+
PRMT6	1	0.0465895	0.00215556	down
PROP1	5	0.00715544	0.000447932	up	+
PRPF19	11	0.0349403	0.00164	down	+
PRPSAP1	17	0.00293801	0.0287	down
PRR12	19	0.00345438	0.0333501	down	+
PRR7	5	0.00147549	3.76	down	+
PRRC1	5	0.00883869	0.0125	up	+
PRUNE2	9	0.000136441	0.111	down	+
PSAT1	9	0.485	0.0078	down
PSD	10	0.0217233	0.000185668	down	+
PSD3	8	8.48	0.000296531	down	+
PSENEN	19	0.0261474	0.0337	up	+
PSMC2	7	0.0109744	3.73	up	+
PSMD8	19	0.0346851	7.24	up	+
PSPH	7	0.0174321	0.000762547	down	+
PTAR1	9	0.00141306	0.000106646	down	+
PTCD2	5	0.0302161	0.946	down	+
PTCH1	9	0.926	0.000335	down	+
PTEN	10	0.0219431	0.00925814	down
PTGER2	14	1.85	0.575	down	+
PTGES	9	0.0105285	0.00075	up	+
PTMS	12	0.0368372	0.0183196	down	+
PTPN1	20	1.97	0.00179517	up	+
PTPN21	14	0.000247047	0.0188	down	+
PTPRM	18	0.00253	5.65e-08	up	+
PUS7	7	0.348	0.000729	down	+
PXK	3	3.52	0.012148	down
PXN	12	2.78e-06	8.03e-05	up	+
PYGB	20	0.161	0.0356	up	+
QTRTD1	3	0.0177007	0.0266551	down
R3HDM2	12	0.0134948	0.101	down	+
RAB11FIP1	8	0.00159	0.00281	up	+
RAB11FIP3	16	0.00594352	0.000988175	up	+
RAB1A	2	0.0143711	0.0426	up	+
RAB27B	18	0.000128867	0.0277156	down	+
RAB30	11	1.83	0.223	down	+
RAB3A	19	0.000244	0.711	down	+
RAB4A	1	1.39	0.000216243	up	+
RAB5B	12	0.556	0.00374913	up	+
RAB8B	15	0.00125873	0.24	up	+
RABGAP1L	1	0.0114859	0.0175151	down	+
RAD50	5	0.0016596	0.010113	down	+
RAD51L3	17	0.0172389	6.01	down	+
RAD54B	8	0.00462586	0.0041546	up	+
RAI14	5	0.000245015	0.471	down	+
RAI2	X	0.00541896	0.0762	down	+
RALBP1	18	0.0029	0.000162651	up	+
RALGAPB	20	6.18	0.00167502	up
RALGDS	9	0.00354196	0.00139646	down	+
RALGPS2	1	0.000287757	0.00465805	up	+
RALY	20	0.00121	0.119	up	+
RANBP10	16	0.0346	0.00226356	up	+
RAP1A	1	0.000594936	1.15e-05	up	+
RAP1GAP2	17	0.0177007	0.000620946	down
RAPGEF5	7	0.04	0.0415	up	+
RAPGEFL1	17	0.00012057	0.00235904	down	+
RASA1	5	0.0425815	0.00314299	down
RASAL2	1	0.00486	0.0173	down	+
RASD1	17	4.44e-05	5.67	up	+
RASSF10	11	0.0122104	0.000230251	down	+
RASSF5	1	0.00410224	0.896	down	+
RASSF8	12	0.00337767	0.000164744	down	+
RBBP7	X	0.00204492	0.0337	up	+
RBM10	X	0.023333	0.419	down	+
RBM47	4	0.00104	1.37	up	+
RBM9	22	0.000122638	4.64e-05	down	+
RBMS3	3	0.047887	0.00617151	up	+
RBPJ	4	0.00330286	0.00957	down
RCC2	1	0.00514347	3.44	down
RDH10	8	2.55e-07	1.75e-06	up	+
REEP1	2	0.0275402	4.88e-05	down	+
REL	2	0.00116416	0.000278513	down	+
REXO2	11	3.18e-05	0.000386	down	+
RFX3	9	0.000594287	0.253	down	+
RFX7	15	0.00687603	0.000236	down	+
RG9MTD3	9	0.0229354	0.00889	down	+
RGMB	5	0.00120331	0.00394613	up	+
RGNEF	5	0.374	0.0354528	down	+
RGS17	6	0.0219	0.00830147	down
RHAG	6	0.00905233	8.46	up	+
RHBDD2	7	0.0392048	4.85	up	+
RHOB	2	0.00392	0.00396	up	+
RHOBTB2	8	0.000206428	3.19	up	+
RHOBTB3	5	0.00155889	0.0259164	up	+
RHOH	4	0.0150676	0.00195339	down	+
RHOU	1	2.23e-07	1.31e-06	up	+
RHPN2	19	0.0303482	2.19	up	+
RIF1	2	0.0139734	1.02	down	+
RILPL1	12	0.382	0.00722	down	+
RIN2	20	1.38	0.0921	up	+
RIPK2	8	2.58	0.00169	down	+
RMI1	9	0.00972349	0.043188	down	+
RMND1	6	0.00817662	3.24e-05	down
RNF135	17	0.000163837	6.19	down	+
RNF14	5	0.00425415	0.000265692	up	+
RNF144B	6	0.0208	0.000157	down	+
RNF165	18	0.0221109	0.0260695	down	+
RNF169	11	0.00214078	0.0029248	down	+
RNF181	2	0.0416908	1.68	up	+
RNF41	12	0.000121014	0.0440281	down	+
RNF44	5	0.00216518	0.633	down	+
ROR1	1	0.0289	3.45e-05	up	+
RPAP2	1	0.0118864	3.21	down
RPGRIP1L	16	0.0103421	2.18	down
RPL22L1	3	0.0178573	1.09	down	+
RPS6KA1	1	0.000668717	0.83	up
RPS6KA4	11	0.000630677	0.0545	down	+
RPS6KC1	1	0.00134351	0.156	up	+
RPUSD4	11	0.00318609	5.88e-06	down	+
RREB1	6	0.000242097	1.31	up	+
RRP8	11	0.00233692	0.00207155	down	+
RRP9	3	0.0104595	0.00306845	down
RRS1	8	0.0193447	0.0156958	down	+
RSAD1	17	0.01164	0.000177621	down	+
RSU1	10	0.0452225	0.0812	down
RUFY3	4	0.00227	0.000324	down	+
RWDD2B	21	0.0128	1.57e-08	down
RYBP	3	0.000956854	0.0374	up	+
RYR3	15	0.0143167	0.00123304	up	+
S100P	4	0.047887	6.67e-05	up	+
SALL2	14	0.0343685	0.645	down	+
SAMD13	1	0.0045915	0.00260738	down	+
SAMD4A	14	0.0126	0.765	down	+
SAMD8	10	0.102	0.000644216	up	+
SAMHD1	20	0.556	2.65e-06	up	+
SAP130	2	0.0057065	0.123	up
SAPS3	11	6.16	0.00918597	up	+
SASH1	6	3.62e-05	0.000853065	up	+
SC4MOL	4	0.00487254	5.94	up
SCAMP5	15	0.00213052	0.000766305	down	+
SCFD2	4	0.334	5.7	down	+
SCMH1	1	0.000711562	0.000236891	down	+
SCML1	X	0.00904255	0.879	down	+
SCN2A	2	0.00156098	0.000266	down	+
SCRT1	8	0.000663074	0.00275	down	+
SCUBE1	22	0.000380042	0.0996	up	+
SCYL1	11	0.00169615	0.00771	up	+
SDCCAG3	9	9.77	0.309	down	+
SDCCAG8	1	0.0121177	0.000269068	down	+
SDK2	17	0.000116606	0.00225	down	+
SEC13	3	0.00150362	6.1	up
SEC14L1	17	1.65e-07	1.46e-05	up	+
SEC16A	9	0.00418055	0.000415	up	+
SEC23A	14	0.0493869	5.85	up
SEC23IP	10	0.849	0.0226559	up	+
SEC24A	5	0.00987158	0.000759	up
SEC24C	10	0.00308037	0.0355	up	+
SEC24D	4	0.017	8.85e-06	up	+
SEC31A	4	0.0135783	0.00903	up
SEC61A1	3	0.00365583	0.0387	up	+
SEC61B	9	0.0297556	0.212	up
SECISBP2L	15	0.00878	0.000138	up	+
SEH1L	18	0.0455881	7.55	down	+
SELK	3	0.0123005	4.07e-05	up
SELS	15	0.124	7.24e-06	up	+
SENP6	6	0.0305311	0.000345358	down	+
2014-09-01	7	0.0203916	0.000520729	up	+
2006-09-01	X	0.000164466	0.000349392	up	+
SEPX1	16	0.000105204	0.00025214	up	+
SERP1	3	0.0390691	0.0622	up	+
SERPINB6	6	0.00105058	0.00362	down	+
SERTAD3	19	0.00578942	0.00182	up	+
SESN3	11	0.00673773	0.0815	down	+
SETD3	14	0.447	0.226	up	+
SETD7	4	8.18e-05	0.507	up	+
SETDB1	1	0.0165893	0.0833	down	+
SETMAR	3	0.000472031	0.0423	down	+
SETX	9	0.000703904	1.79	up	+
SEZ6	17	0.0125152	6.41e-07	down	+
SFMBT2	10	0.00713076	0.000163	down	+
SFRS17A	X	0.00186721	0.0197067	up
SFTPA2	10	0.0325783	0.0895	down
SFXN4	10	0.00339377	0.0346	down	+
SFXN5	2	0.3	0.0282	up	+
SGK1	6	0.00904	0.00522	up	+
SH3KBP1	X	0.00227	0.0516	up	+
SH3RF1	4	0.112	4.56	down	+
SH3TC1	4	2.84	0.000297585	up	+
SHC1	1	0.00308037	4.5e-08	up	+
SHC4	15	3.8	0.00303944	up	+
SHH	7	0.0416071	0.817	down	+
SHOC2	10	1	0.00509	up	+
SHPRH	6	0.0146761	0.934	down	+
SHROOM3	4	4.18	7.18e-05	up	+
SI	3	0.00196863	1.28	down	+
SIGMAR1	9	0.00322847	0.000502	down	+
SIK2	11	0.000105868	1.66e-06	down	+
SIN3B	19	0.000798108	0.000861707	up	+
SIRT3	11	0.0372743	0.000116098	down	+
SKAP2	7	0.00658144	0.00304645	up	+
SKIL	3	0.000203801	0.00110891	up	+
SLAIN1	13	0.00148283	3.2e-05	down
SLC10A5	8	0.00048852	0.000149156	down	+
SLC12A8	3	0.000209	8.91e-07	down	+
SLC13A2	17	0.000837625	2.86	down	+
SLC15A2	3	0.0357793	0.000130139	up	+
SLC16A1	1	0.0013323	0.0119	down	+
SLC16A14	2	4.21	0.000568	down
SLC16A6	17	0.707	0.00599	up	+
SLC17A4	6	0.00338	0.000818	down
SLC19A1	21	0.00107052	0.00290992	down	+
SLC1A1	9	0.00195045	0.0114266	down	+
SLC1A2	11	2.18	0.0407	down	+
SLC20A1	2	0.0084	7.28	up	+
SLC22A1	6	0.00435373	0.309	up	+
SLC22A15	1	0.0417022	0.0232142	up	+
SLC22A3	6	0.02079	0.0180073	up	+
SLC22A5	5	0.195	3.87e-07	up	+
SLC25A12	2	5.58	0.0621	down	+
SLC25A19	17	0.000653521	0.00294132	down
SLC25A26	3	0.00309405	9.59	down	+
SLC25A27	6	0.000204045	2.51	down
SLC25A36	3	4.17	0.00129	down	+
SLC25A43	X	0.0293702	0.12	down
SLC26A11	17	0.0125644	0.00339609	up	+
SLC26A2	5	0.000155648	9.98e-08	up	+
SLC27A2	15	0.00659	3.59e-07	down	+
SLC29A1	6	5.68	1.49e-07	down
SLC2A1	1	0.0308649	8.14	up
SLC30A4	15	3.04e-06	3.49e-06	down	+
SLC31A1	9	0.18	0.000606	up	+
SLC31A2	9	0.632	3.28e-07	up	+
SLC33A1	3	0.00880775	0.017	up
SLC38A4	12	0.0424433	0.264	up	+
SLC39A7	6	0.00497415	2.16e-05	up
SLC39A9	14	0.0152041	0.327	up	+
SLC41A1	1	0.19	0.00912	up	+
SLC41A2	12	4.86e-06	1.43e-05	up	+
SLC46A1	17	7.25e-07	0.00581	down
SLC4A10	2	0.00231418	6.01e-07	down	+
SLC4A8	12	7.13	0.000157017	up	+
SLC6A6	3	0.000329027	0.0317947	up	+
SLC7A1	13	0.0135716	0.0352123	down	+
SLC7A14	3	0.000221733	0.00173	down	+
SLC7A5	16	0.00349	0.146	up	+
SLFN5	17	0.000368676	0.000248936	down	+
SLIT1	10	0.00198053	7.62e-05	down	+
SMAD1	4	0.0436097	0.0324273	down
SMAD3	15	0.0171758	0.526	down	+
SMAGP	12	0.00115851	0.134	down
SMARCA1	X	0.00971889	0.00205571	up	+
SMARCA2	9	0.000873404	0.0011871	down
SMARCAD1	4	0.00433467	0.000259979	down	+
SMARCC1	3	9.59	1.09	down	+
SMCHD1	18	0.0168782	0.000798853	down	+
SMEK1	14	0.0168544	0.00348109	up	+
SMOC1	14	0.0125462	0.044393	up	+
SMOC2	6	0.682	0.00108524	up	+
SMOX	20	0.00497	0.00414	up	+
SMPD2	6	0.0193435	0.00510421	up	+
SMPDL3B	1	0.00859147	0.00198	down	+
SMURF1	7	0.0120536	0.0517	up	+
SMYD5	2	0.00188649	7.11	down	+
SNAI2	8	1.55e-05	0.00599	up	+
SNAP91	6	0.00786	2.79	up	+
SNAPC4	9	0.0144477	0.000221609	down	+
SND1	7	0.000233525	1.06	up	+
SNTB2	16	0.0127	4.66	up	+
SNX25	4	0.0148223	0.0163	up	+
SNX5	20	0.018343	1.24e-07	down	+
SOBP	6	2.05	0.000439	down	+
SOCS2	12	0.00726369	0.0545	up	+
SORBS1	10	1.71	0.000324	down	+
SOS2	14	0.000133684	0.030385	up	+
SOX13	1	0.0467376	0.00212919	down	+
SOX5	12	0.00050376	1.05	down	+
SOX9	17	0.00253	0.0221	up
SP3	2	0.00833583	0.000804949	down	+
SPAG4	20	0.0211437	0.601	up	+
SPAG9	17	0.0323837	0.0625	up	+
SPCS3	4	0.0303656	0.0011	up	+
SPDEF	6	0.692	0.0887	up	+
SPIN3	X	0.0107854	0.0016904	down
SPINK5	5	0.0137	0.0137	down	+
SPON2	4	0.00132651	0.0141	down	+
SPTBN1	2	1.25	0.000431	down	+
SPTLC3	20	0.00110343	8.89	down	+
SRD5A1	5	0.0372	0.24	up	+
SRD5A3	4	0.00537387	5.95e-07	down
SRPR	11	0.0251132	7.35e-06	up
SRRM4	12	0.0114225	0.945	down
SSBP3	1	0.000176725	0.0437359	down	+
SSH2	17	0.000174	2.75e-06	down	+
SSR1	6	0.0378414	0.0211	up
SSR3	3	0.0412881	0.00258	up	+
SSTR5	16	0.000621882	0.000148469	down	+
SSX2IP	1	0.000225	0.355	up	+
SSX3	X	0.00250451	0.00453525	down
ST3GAL1	8	0.597	2.88	up	+
ST3GAL3	1	0.00472807	0.00471	down	+
ST3GAL4	11	0.00551949	0.0025329	up	+
ST6GALNAC1	17	0.0598	0.00759	up	+
STAMBPL1	10	0.000956854	0.00049963	down	+
STARD13	13	0.0439994	0.0031606	up	+
STC2	5	0.62	0.139	down	+
STEAP1	7	7.6	0.0261858	down	+
STEAP3	2	0.203	1.17	down	+
STEAP4	7	0.000839974	0.000109	up	+
STIM1	11	0.000330448	0.00135801	up	+
STT3A	11	0.0428561	0.0272	up	+
STX12	1	0.000272248	0.836	up	+
STX5	11	0.000264118	0.000193	up	+
STXBP5L	3	0.00363376	0.00499869	down	+
STXBP6	14	0.0217483	1e-06	down	+
STYK1	12	0.0364904	5.41	up	+
STYX	14	0.0151406	0.0209268	up	+
SULT1A1	16	0.00327708	0.00153	down	+
SUMF1	3	0.00114104	0.000194747	down	+
SUMF2	7	0.0366665	0.000588	down	+
SURF2	9	0.0134062	0.0139562	down	+
SURF4	9	0.00235721	3.01e-05	up
SV2B	15	1.42	0.00782639	up	+
SYCP2	20	0.00128494	0.0479	down	+
SYT17	16	0.00100892	0.0466521	down	+
SYT2	1	0.00257	0.000861707	up	+
SYTL2	11	0.0314533	3.99	down	+
SYVN1	11	0.00840567	0.00449	up
TACC2	10	0.124	0.00244874	up	+
TADA2B	4	6.43	0.00179633	up	+
TAF4B	18	0.204	0.00186	down
TAF5L	1	0.00323762	0.0459545	up
TAOK2	16	0.0221605	0.000410515	up
TAOK3	12	0.00962	0.00216818	down	+
TAP1	6	0.00364569	0.00490727	down	+
TARBP1	1	0.13	2.78e-06	down	+
TARSL2	15	0.0011373	0.0114	down	+
TAS2R5	7	0.0484703	0.00107267	down
TAX1BP1	7	0.00416961	0.00777	up	+
TBC1D20	20	0.00601021	0.00148	up	+
TBC1D5	3	0.0102189	0.000237	down	+
TBC1D8	2	0.00158	3.89e-06	up	+
TBCB	19	0.0147137	0.000347464	down
TBCK	4	0.0274493	0.236	down
TBKBP1	17	0.00218065	0.00254652	down	+
TBRG1	11	0.000623863	0.000473144	up	+
TBX1	22	0.01359	0.00346	down	+
TCEA3	1	0.767	0.00342861	down	+
TCEB1	8	0.0193435	0.00799011	up	+
TCIRG1	11	0.038135	0.01658	up	+
TDP1	14	0.0467376	0.0204	down	+
TDRD1	10	0.148	0.000762852	down	+
TEAD1	11	1.28	0.000108153	up	+
TEAD4	12	0.00031807	0.00556	down	+
TESC	12	0.0256	3.2e-05	up	+
TESK2	1	3.13	0.000442589	down	+
TET1	10	0.00489219	3.38e-06	down	+
TFAP2C	20	0.0406707	1.98e-05	up	+
TFAP4	16	7.74e-05	6.92e-06	down	+
TFEB	6	0.00313	2.36e-10	up	+
TG	8	0.151	0.00668	up	+
TGFBRAP1	2	0.000780536	0.00542916	down	+
THADA	2	0.00237678	0.208	down	+
THG1L	5	5.47	1.71e-05	down	+
THNSL1	10	0.23	6.49e-08	down
THRA	17	0.346	0.000266	down	+
THSD7A	7	0.00957333	0.00210673	up	+
THUMPD2	2	0.00997	0.000357	down	+
THYN1	11	0.25	1.32	up	+
TIAM2	6	0.00736875	0.000625	down	+
TIGD1	2	0.000103178	0.000100709	down
TIPARP	3	0.00348	0.211	up	+
TLK1	2	0.0702	0.00567813	down	+
TLN1	9	0.0104646	0.0167625	up	+
TMCC3	12	7.14e-07	8.16e-06	up	+
TMCO7	16	0.00155725	0.378	down
TMED9	5	0.00573786	6.45e-07	up
TMEFF2	2	0.00212	4.6e-05	down	+
TMEM109	11	0.0128629	0.435	down	+
TMEM11	17	0.000502177	0.8	up	+
TMEM115	3	0.0143221	0.0320108	up	+
TMEM116	12	0.0388674	0.46	down	+
TMEM123	11	0.00475997	0.000606	down	+
TMEM131	2	0.0030516	0.0448233	down	+
TMEM136	11	0.164	0.0539	down	+
TMEM159	16	0.0352773	2.92	down
TMEM171	5	0.0148247	6.01	down
TMEM177	2	0.0154111	0.000147653	down	+
TMEM180	10	0.0106406	2.93	down	+
TMEM182	2	0.0473074	0.75	down	+
TMEM214	2	0.000401268	0.00133	up	+
TMEM25	11	0.0298435	0.00221	down	+
TMEM30B	14	0.00102333	0.022095	up	+
TMEM37	2	0.00196	0.209	up	+
TMEM39A	3	0.0101	0.0666	up
TMEM44	3	0.00224754	0.000111805	down
TMEM5	12	4.38	0.000548	down	+
TMEM50B	21	0.00276878	0.00096439	up	+
TMEM55B	14	0.00231646	4.08	up
TMEM56	1	4.11e-05	0.781	up	+
TMEM63C	14	0.011276	0.0245	down	+
TMEM65	8	0.666	4.52e-08	down	+
TMEM80	11	0.000140259	0.000194287	down	+
TMEM8A	16	2.41	2.35e-06	up
TMF1	3	0.00888097	0.00484	up
TMOD2	15	0.0421549	6.99e-07	down	+
TMOD3	15	0.0248849	0.455	up	+
TMTC4	13	0.0186996	0.000109	down
TNFAIP3	6	0.00798	0.00116081	up	+
TNFRSF10A	8	0.00354413	0.000236382	up	+
TNFRSF10B	8	0.0368	0.01	up	+
TNFRSF21	6	0.0798	0.000145948	down	+
TNIK	3	8.11e-05	5.45e-07	down	+
TNPO2	19	0.0158571	0.000447945	down	+
TNS3	7	0.000866	0.000341952	up	+
TOM1L2	17	0.0456115	3.14	up	+
TOMM70A	3	0.0324251	0.000305704	down
TOR1AIP2	1	0.00341639	0.000417762	up	+
TOR1B	9	0.00714	0.00352	down	+
TOX	8	0.0392065	0.000105	down	+
TP53	17	0.00113175	3.51e-05	down
TP53I11	11	0.0982	0.000675348	up	+
TP53INP1	8	0.00464	0.223	down	+
TP53INP2	20	0.01429	5.51e-07	up	+
TPCN1	12	0.000111	1.34	down	+
TPCN2	11	7.46	0.000340499	up	+
TPD52	8	0.992	0.000212	up	+
TPP2	13	0.0175682	0.00127	down	+
TRAF3IP2	6	0.0124	0.0836	up	+
TRAM1	8	0.0125083	0.128	up	+
TRAPPC10	21	0.0271749	7.28	up	+
TRERF1	6	0.00195105	0.779	down	+
TRIB1	8	3.18e-05	1.14e-08	down	+
TRIB3	20	0.000254263	0.000186053	up	+
TRIM25	17	0.000451	0.765	down
TRIM35	8	0.0169	0.0114266	up	+
TRIM62	1	0.175	9.03e-07	up	+
TRIM66	11	0.0022567	2.3	down
TRIP12	2	0.039358	0.105	up	+
TRMT1	19	0.00153327	0.00777	down
TRMT5	14	0.000548509	0.0252	down
TRNT1	3	5.42e-06	0.0978	down	+
TRUB2	9	0.0154857	0.00848594	down	+
TSC22D1	13	0.0007644	1.64	up	+
TSEN2	3	1.63	0.00651	down	+
TSNARE1	8	0.00364569	0.000258244	down	+
TSPAN13	7	0.00154118	0.000131	up	+
TSPAN17	5	0.02292	0.00163692	up	+
TSPYL1	6	0.00029028	0.00932815	up	+
TSPYL2	X	0.000364	2.73e-06	up	+
TSPYL4	6	0.0119387	0.0346787	up	+
TTC27	2	0.000845065	0.406	down	+
TTC3	21	0.00812039	0.00809162	up	+
TTC6	14	7.05e-08	1.98e-07	down
TTF1	9	0.0366049	0.0421728	up	+
TUB	11	0.00273264	2.2e-05	down	+
TUBA3E	2	0.000112216	8.38	up	+
TUBB6	18	0.0340873	0.0195225	up	+
TUBGCP4	15	0.0186996	3.24e-05	down
TWSG1	18	3.14e-06	0.0121	up	+
TXNDC11	16	0.0180769	0.0256	up	+
TYSND1	10	0.000151081	0.00558	down	+
UACA	15	0.000747	0.0484711	up	+
UBAP2	9	0.0122936	0.316	down	+
UBE2CBP	6	0.0246481	0.000855	down	+
UBE2G2	21	0.0124872	0.000116098	down	+
UBE2Z	17	0.00232581	0.000842281	up	+
UBE3C	7	5.25	0.000402893	up	+
UBE4B	1	0.0472719	0.000754453	down	+
UBN2	7	4.02	0.014457	up	+
UBP1	3	0.00483189	0.81	down
UBQLN1	9	0.000247047	0.00601841	up	+
UBXN4	2	0.0154819	1.35	up	+
UCK1	9	0.0384	0.00389135	up	+
UGT2B15	4	0.0287611	1.37	down
ULK1	12	0.693	0.00112843	up	+
UNC119B	12	0.0212201	3.68	down	+
UNC5B	10	0.0151763	3.03	up	+
UNC93B1	11	0.000497393	1.78e-08	down	+
UNG	12	0.00767526	3.38e-06	down	+
UNK	17	0.0112107	0.000372078	down	+
UPF1	19	0.422	0.000190836	up	+
URB1	21	0.0187401	0.00520916	down	+
UROS	10	0.00773284	0.016	down	+
USP18	22	0.000604605	0.0291203	up	+
USP24	1	0.0110351	0.0861	down	+
USP25	21	2.25	0.00938734	down	+
USP33	1	0.000152302	0.00121575	up	+
USP35	11	0.00731989	0.0444047	up	+
USP36	17	0.0306373	0.00165468	down	+
USP38	4	0.000252344	0.000384494	up
USP41	22	0.0110302	0.0317002	up	+
USP45	6	3.47	0.0499	down	+
UTP18	17	0.0110483	0.000324043	down
UTP23	8	0.0325256	0.0294054	down	+
UTRN	6	2.25	0.000396763	down	+
UXS1	2	0.000106514	0.0789	down	+
VAPA	18	0.00438161	0.000604803	up	+
VCL	10	8.54	6.49e-06	up	+
VEGFB	11	0.0409171	0.367	down	+
VPS13A	9	0.0184022	3.76e-07	down	+
VPS13D	1	0.000245015	0.000667	up	+
VPS18	15	0.0254956	0.000934441	up
VPS26B	11	5.63	0.0201369	up	+
VPS36	13	0.0396	0.00698903	up	+
VPS37A	8	0.242	0.0314402	up
VPS37B	12	0.000174115	0.000383843	up	+
VPS4A	16	0.00300677	0.0111458	up	+
VSIG10	12	4.21	0.0984	down
VWA2	10	0.00120764	0.00395	down	+
VWA5B1	1	0.000136098	9.08	down	+
WASF1	6	0.0344694	0.0842	down
WASF2	1	0.0390297	3.36	up	+
WDFY2	13	0.143	0.0509	up	+
WDR1	4	0.000647942	0.000189	up	+
WDR12	2	3.29	0.0113	down
WDR17	4	0.00627123	1.65e-06	down
WDR19	4	0.228	7.63e-05	down	+
WDR27	6	0.049758	0.00903	down	+
WDR3	1	0.306	0.13	down
WDR35	2	0.00882455	0.0823	down
WDR36	5	0.0124911	9.2	down
WDR4	21	0.000951043	0.00232153	down	+
WDR43	2	0.000451621	2.46	down
WDR44	X	2.19	0.406	up
WDR45L	17	0.029706	0.177	up	+
WDR59	16	0.000829522	0.00416	down	+
WDR74	11	3.32	0.0432	down	+
WDR77	1	1.1	0.00493064	up	+
WDR89	14	0.000162434	5.1	down	+
WFS1	4	0.0119947	0.0521	up
WIPI1	17	0.000294	3.19e-08	up	+
WNT10B	12	0.0370079	0.00121209	down	+
WNT2B	1	0.011355	0.000937854	down	+
WNT7B	22	3.72e-06	0.000613	up	+
WWC1	5	0.00137511	0.0017	up	+
WWC3	X	0.00951638	0.0291	up	+
WWOX	16	0.0132212	0.00235	down	+
XPO5	6	0.000287757	0.166	down	+
XPR1	1	0.00876253	0.00019	up	+
XRCC6BP1	12	0.000524747	0.00227	down	+
XYLB	3	0.00987158	0.0243	down
YEATS2	3	4.23	0.000729	down	+
YTHDC1	4	6.27	0.014066	down	+
ZBED3	5	0.00773541	7.29e-07	up	+
ZBTB16	11	0.0168566	0.125	up	+
ZBTB40	1	0.00921768	0.0417399	up	+
ZBTB7B	1	0.00103	5.86e-08	up	+
ZBTB7C	18	2.33e-05	0.000118969	up	+
ZC3H12C	11	0.00263359	0.95	down	+
ZC3H4	19	0.0162372	0.0333985	down	+
ZC3H6	2	0.00854219	0.00593652	down
ZC3H7A	16	0.0222649	0.046334	up	+
ZC3H8	2	1.76	0.00115	down
ZC3HAV1L	7	0.0191686	2.66	down	+
ZCCHC4	4	0.0374058	0.0327105	down
ZCCHC6	9	0.0144218	0.000703	up	+
ZCCHC7	9	0.00851096	0.00301	down	+
ZDHHC16	10	0.00463276	0.000202999	up	+
ZDHHC6	10	0.723	0.0116541	up	+
ZDHHC9	X	0.00140226	0.946	up	+
ZFAND1	8	7.77	0.000381	down	+
ZFHX2	14	0.0289677	0.0038596	down	+
ZFHX3	16	0.605	3.19e-08	up	+
ZFP64	20	0.317	0.000212	down
ZFP90	16	0.00204547	0.0121	down
ZFYVE27	10	0.0323203	0.000349709	up	+
ZFYVE9	1	7.49	0.0576	down	+
ZHX1	8	0.00484616	0.00161862	up	+
ZHX3	20	1.44	1.29e-06	down	+
ZIC2	13	0.00497	1.56e-07	down	+
ZIC5	13	0.0951	0.000879	down
ZMIZ1	10	0.0233469	9.44	down	+
ZNF121	19	0.0233723	0.00586311	down	+
ZNF141	4	0.0257736	0.00192166	down
ZNF146	19	0.0341063	0.0247729	down
ZNF18	17	0.000122351	0.0191474	up	+
ZNF189	9	0.789	2.62e-06	up	+
ZNF195	11	0.00455284	0.223	down	+
ZNF202	11	0.0235823	0.000944561	down
ZNF234	19	0.0317041	0.00684681	down
ZNF236	18	0.00758083	0.162	down	+
ZNF239	10	0.000203801	0.00208	down
ZNF248	10	0.0159934	0.000893034	down
ZNF25	10	0.000259104	0.000861923	down	+
ZNF251	8	0.00227712	0.0021835	down	+
ZNF280C	X	0.000460199	9.98e-08	down
ZNF280D	15	0.00806	0.000548	down	+
ZNF285A	19	0.00364569	0.0178	down
ZNF33A	10	0.0360032	0.0308695	down
ZNF33B	10	0.00184217	0.0204	down	+
ZNF341	20	0.118	0.00109	up	+
ZNF382	19	0.00244748	0.355	down	+
ZNF383	19	0.0334805	0.00182951	down	+
ZNF385A	12	0.000433168	0.000223835	down	+
ZNF385B	2	0.00127	5.09e-05	down	+
ZNF391	6	0.00847068	0.00513	down	+
ZNF395	8	0.00585249	0.00539	down	+
ZNF410	14	0.0309581	0.000292306	up
ZNF431	19	0.00424803	0.0609	down	+
ZNF462	9	0.619	0.0258	down	+
ZNF485	10	0.000102252	0.00188	down
ZNF491	19	0.0142666	0.00936293	down	+
ZNF493	19	0.00832603	0.00192441	down
ZNF503	10	1.3e-05	0.575	down
ZNF512	2	0.00930542	0.0649	down	+
ZNF518B	4	0.0141026	2.18	up	+
ZNF546	19	0.020067	0.00186429	down	+
ZNF57	19	0.00263419	0.0158509	up	+
ZNF573	19	0.00614236	3.97	down	+
ZNF581	19	0.0241434	1.62e-05	down	+
ZNF600	19	0.0116415	0.425	up
ZNF607	19	9.86	0.000945693	down
ZNF611	19	0.00234	0.000254	up	+
ZNF618	9	0.00484616	0.0219	down	+
ZNF624	17	0.406	0.000453212	down	+
ZNF652	17	3.6	7.97e-06	up	+
ZNF667	19	0.00343017	4.2	down
ZNF673	X	0.0421549	1.69	down
ZNF680	7	0.000262744	0.249	down	+
ZNF703	8	5.25	0.00958485	up	+
ZNF704	8	0.0155066	0.00013388	down	+
ZNF740	12	0.0457946	0.0308415	down	+
ZNF750	17	2.96	0.00057162	up	+
ZNF75A	16	0.00608619	0.00248036	down
ZNF765	19	0.0143863	0.000326237	up	+
ZNF782	9	0.00053538	0.0146484	down	+
ZNF813	19	0.019586	0.000501	up	+
ZNF827	4	0.0162372	0.00310654	up	+
ZNF83	19	0.0446149	9.21	up	+
ZNF84	12	0.00112273	0.00206	down	+
ZNRF3	22	0.000233113	0.0216	down	+
ZPBP2	17	0.00472807	0.0100555	down	+
ZRANB3	2	0.0261879	0.00621	down
ZSCAN2	15	0.000153935	7.66	down	+
ZSCAN23	6	0.0176699	2.81	down	+

## Sheet: Legend
Supp. Table S1. Genes regulated upon androgen treatment of DUCaP cells after 8 and 24 h in the same direction
Genes additionally associated with ARBSs comprise the list of 1490 identified primary AR target genes.
